# Supplementary material for: Extreme Antibiotic Persistence via Heterogeneity-Generating Mutations Targeting Translation
Source: mSystems. 2020 Jan 21;5(1):e00847-19. doi: 10.1128/mSystems.00847-19 (PMC6977076; doi:10.1128/mSystems.00847-19)
Supplement: DATA SET S1 [file mSystems.00847-19-sd001.xlsx]

## Sheet: All_mutations
Selection	Population	Strain	Position	Mutation	Annotation	Gene
Ampicillin + Ciprofloxacin	TA11_AC1	TA11_AC1_1	673433	A→G	F192L (TTT→CTT)	leuS
			673937	A→C	F24V (TTT→GTT)	leuS
			1135198	G→C	A138P (GCC→CCC)	flgH
			2545720	Δ41 bp	coding (1026‑1066/1425 nt)	murP
		TA11_AC1_2	303474	T→C	intergenic (‑68/+245)	ykgJ/ecpE
			673433	A→G	F192L (TTT→CTT)	leuS
			673937	A→C	F24V (TTT→GTT)	leuS
			2545720	Δ41 bp	coding (1026‑1066/1425 nt)	murP
			4205587	A→C	intergenic (‑32/‑583)	purH/rrsE
		TA11_AC1_3	673433	A→G	F192L (TTT→CTT)	leuS
			673937	A→C	F24V (TTT→GTT)	leuS
			2545720	Δ41 bp	coding (1026‑1066/1425 nt)	murP
	TA11_AC2	TA11_AC2_1	303524	A→G	intergenic (‑118/+195)	ykgJ/ecpE
			530085	T→G	E122D (GAA→GAC)	selU
			2194047	Δ12 bp	coding (1726‑1737/2034 nt)	metG
			3513819	C→G	G39G (GGG→GGC)	dam
			3513823	G→C	A38G (GCC→GGC)	dam
		TA11_AC2_2	530085	T→G	E122D (GAA→GAC)	selU
			1949227	A→T	I124I (ATA→ATT)	yecD
			1992714	Δ2,445 bp		[uvrC]–[yecC]
			2194047	Δ12 bp	coding (1726‑1737/2034 nt)	metG
			2227198	2 bp→GG	intergenic (+111/+261)	yohP/dusC
			2337083	C→T	M120I (ATG→ATA)	gyrA
		TA11_AC2_3	303522	T→C	intergenic (‑116/+197)	ykgJ/ecpE
			303524	A→G	intergenic (‑118/+195)	ykgJ/ecpE
			303526	C→G	intergenic (‑120/+193)	ykgJ/ecpE
			303531	T→C	intergenic (‑125/+188)	ykgJ/ecpE
			530085	T→G	E122D (GAA→GAC)	selU
			1949472	G→T	G18G (GGG→GGT)	yecE
			1992714	Δ2,445 bp		[uvrC]–[yecC]
			2194047	Δ12 bp	coding (1726‑1737/2034 nt)	metG
	TA11_AC3	TA11_AC3_1	200539	G→A	A20T (GCG→ACG)	skp
			1760395	C→A	A48S (GCC→TCC)	sufC
			2486141	C→G	P350P (CCG→CCC)	yfdE
			3678797	Δ3 bp	coding (1165‑1167/1497 nt)	yhjJ
			3972302	C→A	T224T (ACC→ACA)	rffH
		TA11_AC3_2	303522	T→C	intergenic (‑116/+197)	ykgJ/ecpE
			303524	A→G	intergenic (‑118/+195)	ykgJ/ecpE
			303526	C→G	intergenic (‑120/+193)	ykgJ/ecpE
			303531	T→C	intergenic (‑125/+188)	ykgJ/ecpE
			1949227	A→T	I124I (ATA→ATT)	yecD
			2227198	2 bp→GG	intergenic (+111/+261)	yohP/dusC
			2261708	T→A	intergenic (‑191/‑177)	fruB/setB
			3351621	T→A	D151V (GAC→GTC)	yhcC
			3678797	Δ3 bp	coding (1165‑1167/1497 nt)	yhjJ
			3998217	C→A	intergenic (+49/+98)	uvrD/yigE
			4050835	A→T	K256N (AAA→AAT)	hemN
		TA11_AC3_3	200539	G→A	A20T (GCG→ACG)	skp
			303498	T→C	intergenic (‑92/+221)	ykgJ/ecpE
			303522	T→C	intergenic (‑116/+197)	ykgJ/ecpE
			303524	A→G	intergenic (‑118/+195)	ykgJ/ecpE
			303526	C→G	intergenic (‑120/+193)	ykgJ/ecpE
			303531	T→C	intergenic (‑125/+188)	ykgJ/ecpE
			875346	A→C	E263D (GAA→GAC)	yliF
			914450	G→C	intergenic (‑370/+125)	ybjE/aqpZ
			1949227	A→T	I124I (ATA→ATT)	yecD
			3142502	T→G	K221Q (AAG→CAG)	hybA
			3678797	Δ3 bp	coding (1165‑1167/1497 nt)	yhjJ
			3972302	C→A	T224T (ACC→ACA)	rffH
			4271804	C→A	G31W (GGG→TGG)	uvrA
	TA11_AC4	TA11_AC4_1	303522	T→C	intergenic (‑116/+197)	ykgJ/ecpE
			303524	A→G	intergenic (‑118/+195)	ykgJ/ecpE
			303526	C→G	intergenic (‑120/+193)	ykgJ/ecpE
			303531	T→C	intergenic (‑125/+188)	ykgJ/ecpE
			433892	G→T	V8F (GTT→TTT)	ribE
			1257229	C→G	A170P (GCG→CCG)	pth
			1949227	A→T	I124I (ATA→ATT)	yecD
			2009128	T→A	intergenic (+25/+119)	yedL/yedN
			2009137	T→G	intergenic (+34/+110)	yedL/yedN
			2009141	2 bp→GT	intergenic (+38/+105)	yedL/yedN
			2227198	2 bp→GG	intergenic (+111/+261)	yohP/dusC
			3513823	G→C	A38G (GCC→GGC)	dam
			3990826	Δ6 bp	coding (1651‑1656/2547 nt)	cyaA
		TA11_AC4_2	303522	T→C	intergenic (‑116/+197)	ykgJ/ecpE
			303524	A→G	intergenic (‑118/+195)	ykgJ/ecpE
			303526	C→G	intergenic (‑120/+193)	ykgJ/ecpE
			303531	T→C	intergenic (‑125/+188)	ykgJ/ecpE
			433892	G→T	V8F (GTT→TTT)	ribE
			984019	G→A	A305V (GCG→GTG)	aspC
			1257229	C→G	A170P (GCG→CCG)	pth
			1949227	A→T	I124I (ATA→ATT)	yecD
			1949472	G→T	G18G (GGG→GGT)	yecE
			2070839	A→G	N426S (AAC→AGC)	flu
			2227198	2 bp→GG	intergenic (+111/+261)	yohP/dusC
			2681487	T→A	N201K (AAT→AAA)	yphH
			3142502	T→G	K221Q (AAG→CAG)	hybA
			3279468	T→G	pseudogene (376/555 nt)	agaA
			3990826	Δ6 bp	coding (1651‑1656/2547 nt)	cyaA
			3992663	A→G	K40R (AAA→AGA)	yifL
		TA11_AC4_3	303522	T→C	intergenic (‑116/+197)	ykgJ/ecpE
			303524	A→G	intergenic (‑118/+195)	ykgJ/ecpE
			303531	T→C	intergenic (‑125/+188)	ykgJ/ecpE
			433892	G→T	V8F (GTT→TTT)	ribE
			875346	A→C	E263D (GAA→GAC)	yliF
			1257229	C→G	A170P (GCG→CCG)	pth
			1949227	A→T	I124I (ATA→ATT)	yecD
			2070839	A→G	N426S (AAC→AGC)	flu
			2227199	A→G	intergenic (+112/+261)	yohP/dusC
			2410045	G→A	R23W (CGG→TGG)	yfbT
			3990826	Δ6 bp	coding (1651‑1656/2547 nt)	cyaA
	TA11_AC5	TA11_AC5_1	303524	A→G	intergenic (‑118/+195)	ykgJ/ecpE
			303526	C→G	intergenic (‑120/+193)	ykgJ/ecpE
			875346	A→C	E263D (GAA→GAC)	yliF
			922658	Δ3 bp	coding (172‑174/2277 nt)	clpA
			1949227	A→T	I124I (ATA→ATT)	yecD
			2194122	Δ18 bp	coding (1801‑1818/2034 nt)	metG
			2227198	2 bp→GG	intergenic (+111/+261)	yohP/dusC
		TA11_AC5_2	303522	T→C	intergenic (‑116/+197)	ykgJ/ecpE
			922658	Δ3 bp	coding (172‑174/2277 nt)	clpA
			1317531	A→C	F93L (TTT→TTG)	trpC
			1949227	A→T	I124I (ATA→ATT)	yecD
			2194122	Δ18 bp	coding (1801‑1818/2034 nt)	metG
			2681487	T→A	N201K (AAT→AAA)	yphH
			4271804	C→A	G31W (GGG→TGG)	uvrA
		TA11_AC5_3	303498	T→C	intergenic (‑92/+221)	ykgJ/ecpE
			303522	T→C	intergenic (‑116/+197)	ykgJ/ecpE
			303524	A→G	intergenic (‑118/+195)	ykgJ/ecpE
			1949227	A→T	I124I (ATA→ATT)	yecD
			1949411	A→C	N186H (AAC→CAC)	yecD
			2194122	Δ18 bp	coding (1801‑1818/2034 nt)	metG
			2227198	2 bp→GG	intergenic (+111/+261)	yohP/dusC
			3375347	T→G	K32N (AAA→AAC)	sspA
	TA11_AC6	TA11_AC6_1	22835	(TGCTGGGCG)1→2	coding (445/2817 nt)	ileS
			303522	T→C	intergenic (‑116/+197)	ykgJ/ecpE
			303524	A→G	intergenic (‑118/+195)	ykgJ/ecpE
			303526	C→G	intergenic (‑120/+193)	ykgJ/ecpE
			303531	T→C	intergenic (‑125/+188)	ykgJ/ecpE
			1876999	T→A	intergenic (+27/+32)	yoaJ/yeaQ
			1949227	A→T	I124I (ATA→ATT)	yecD
			2227198	C→G	intergenic (+111/+262)	yohP/dusC
			3142502	T→G	K221Q (AAG→CAG)	hybA
			3662559	T→C	E28G (GAG→GGG)	gadW
			3781857	Δ11 bp	coding (285‑295/468 nt)	secB
		TA11_AC6_2	22835	(TGCTGGGCG)1→2	coding (445/2817 nt)	ileS
			303522	T→C	intergenic (‑116/+197)	ykgJ/ecpE
			303524	A→G	intergenic (‑118/+195)	ykgJ/ecpE
			303526	C→G	intergenic (‑120/+193)	ykgJ/ecpE
			303531	T→C	intergenic (‑125/+188)	ykgJ/ecpE
			1949227	A→T	I124I (ATA→ATT)	yecD
			3415852	C→T	T933I (ACA→ATA)	acrF
			3781857	Δ11 bp	coding (285‑295/468 nt)	secB
		TA11_AC6_3	22835	(TGCTGGGCG)1→2	coding (445/2817 nt)	ileS
			303522	T→C	intergenic (‑116/+197)	ykgJ/ecpE
			303524	A→G	intergenic (‑118/+195)	ykgJ/ecpE
			303526	C→G	intergenic (‑120/+193)	ykgJ/ecpE
			303531	T→C	intergenic (‑125/+188)	ykgJ/ecpE
			681488	A→C	F377V (TTC→GTC)	hscC
			1876999	T→A	intergenic (+27/+32)	yoaJ/yeaQ
			1949227	A→T	I124I (ATA→ATT)	yecD
			2227198	2 bp→GG	intergenic (+111/+261)	yohP/dusC
			2261708	T→A	intergenic (‑191/‑177)	fruB/setB
			3868855	G→A	A300V (GCG→GTG)	dgoT
			4396947	T→G	S505A (TCT→GCT)	mutL
	TA11_AC7	TA11_AC7_1	303522	T→C	intergenic (‑116/+197)	ykgJ/ecpE
			303524	A→G	intergenic (‑118/+195)	ykgJ/ecpE
			303526	C→G	intergenic (‑120/+193)	ykgJ/ecpE
			303531	T→C	intergenic (‑125/+188)	ykgJ/ecpE
			875346	A→C	E263D (GAA→GAC)	yliF
			1656600	Δ1 bp	coding (508/2427 nt)	ynfE
			1949227	A→T	I124I (ATA→ATT)	yecD
			1949472	G→T	G18G (GGG→GGT)	yecE
			2194226	Δ6 bp	coding (1905‑1910/2034 nt)	metG
			2227198	2 bp→GG	intergenic (+111/+261)	yohP/dusC
			2567526	T→A	N3I (AAT→ATT)	eutG
		TA11_AC7_2	303522	T→C	intergenic (‑116/+197)	ykgJ/ecpE
			411151	C→A	A185A (GCG→GCT)	araJ
			1656600	Δ1 bp	coding (508/2427 nt)	ynfE
			1949227	A→T	I124I (ATA→ATT)	yecD
			1949411	A→C	N186H (AAC→CAC)	yecD
			2194226	Δ6 bp	coding (1905‑1910/2034 nt)	metG
			4271804	C→A	G31W (GGG→TGG)	uvrA
		TA11_AC7_3	303522	T→C	intergenic (‑116/+197)	ykgJ/ecpE
			303524	A→G	intergenic (‑118/+195)	ykgJ/ecpE
			303526	C→G	intergenic (‑120/+193)	ykgJ/ecpE
			303531	T→C	intergenic (‑125/+188)	ykgJ/ecpE
			1575580	C→A	D22Y (GAC→TAC)	yddB
			1656600	Δ1 bp	coding (508/2427 nt)	ynfE
			1949227	A→T	I124I (ATA→ATT)	yecD
			2194226	Δ6 bp	coding (1905‑1910/2034 nt)	metG
			2227198	2 bp→GG	intergenic (+111/+261)	yohP/dusC
			2261708	T→A	intergenic (‑191/‑177)	fruB/setB
	TA11_AC8	TA11_AC8_1	218652	A→T	W42R (TGG→AGG)	proS
			303522	T→C	intergenic (‑116/+197)	ykgJ/ecpE
			303524	A→G	intergenic (‑118/+195)	ykgJ/ecpE
			303526	C→G	intergenic (‑120/+193)	ykgJ/ecpE
			1949227	A→T	I124I (ATA→ATT)	yecD
			2031969	C→A	intergenic (‑461/‑106)	yedR/yedS
			2227199	A→G	intergenic (+112/+261)	yohP/dusC
			2421051	G→A	R171C (CGC→TGC)	yfcI
		TA11_AC8_2	218652	A→T	W42R (TGG→AGG)	proS
			303522	T→C	intergenic (‑116/+197)	ykgJ/ecpE
			303524	A→G	intergenic (‑118/+195)	ykgJ/ecpE
			303526	C→G	intergenic (‑120/+193)	ykgJ/ecpE
			303531	T→C	intergenic (‑125/+188)	ykgJ/ecpE
			1949227	A→T	I124I (ATA→ATT)	yecD
			2031969	C→A	intergenic (‑461/‑106)	yedR/yedS
			2227198	C→G	intergenic (+111/+262)	yohP/dusC
			2348157	T→G	N293H (AAT→CAT)	glpQ
			2421051	G→A	R171C (CGC→TGC)	yfcI
			3142502	T→G	K221Q (AAG→CAG)	hybA
			3351621	T→A	D151V (GAC→GTC)	yhcC
			3513819	C→G	G39G (GGG→GGC)	dam
			3513823	G→C	A38G (GCC→GGC)	dam
		TA11_AC8_3	218652	A→T	W42R (TGG→AGG)	proS
			303498	T→C	intergenic (‑92/+221)	ykgJ/ecpE
			303522	T→C	intergenic (‑116/+197)	ykgJ/ecpE
			303524	A→G	intergenic (‑118/+195)	ykgJ/ecpE
			303526	C→G	intergenic (‑120/+193)	ykgJ/ecpE
			303531	T→C	intergenic (‑125/+188)	ykgJ/ecpE
			435628	G→T	W257C (TGG→TGT)	thiL
			640762	A→T	V110D (GTT→GAT)	uspG
			1330109	A→T	K346N (AAA→AAT)	topA
			1575580	C→A	D22Y (GAC→TAC)	yddB
			1949227	A→T	I124I (ATA→ATT)	yecD
			2031969	C→A	intergenic (‑461/‑106)	yedR/yedS
			2227198	2 bp→GG	intergenic (+111/+261)	yohP/dusC
			2421051	G→A	R171C (CGC→TGC)	yfcI
			3142502	T→G	K221Q (AAG→CAG)	hybA
Ampicillin + Kanamycin	TA11_AK1	TA11_AK1_1	408376	IS5 (–) +4 bp	coding (865‑868/912 nt)	rdgC
			510728	T→C	intergenic (‑125/‑137)	copA/glsA
			2310124	A→C	G216G (GGT→GGG)	ompC
			4293047	C→A	R182S (CGT→AGT)	gltP
		TA11_AK1_2	408376	IS5 (–) +4 bp	coding (865‑868/912 nt)	rdgC
			2310124	A→C	G216G (GGT→GGG)	ompC
			4293047	C→A	R182S (CGT→AGT)	gltP
			4294404	+GC	intergenic (+587/+55)	gltP/yjcO
		TA11_AK1_3	2310124	A→C	G216G (GGT→GGG)	ompC
			4293047	C→A	R182S (CGT→AGT)	gltP
	TA11_AK2	TA11_AK2_1	1257435	C→T	G101D (GGC→GAC)	pth
		TA11_AK2_2	1257435	C→T	G101D (GGC→GAC)	pth
		TA11_AK2_3	1257435	C→T	G101D (GGC→GAC)	pth
			1949227	A→T	I124I (ATA→ATT)	yecD
	TA11_AK3	TA11_AK3_1	458014	IS186 (+) +6 bp :: Δ1	intergenic (+90/‑93)	clpX/lon
			1135198	G→C	A138P (GCC→CCC)	flgH
			1257435	C→T	G101D (GGC→GAC)	pth
			1525626	G→C	intergenic (+450/‑300)	yncH/rhsE
			1949227	A→T	I124I (ATA→ATT)	yecD
		TA11_AK3_2	458014	IS186 (+) +6 bp :: Δ1	intergenic (+90/‑93)	clpX/lon
			531554	+T	intergenic (‑109/‑121)	allS/allA
			1257435	C→T	G101D (GGC→GAC)	pth
			4294404	+GC	intergenic (+587/+55)	gltP/yjcO
		TA11_AK3_3	458014	IS186 (+) +6 bp :: Δ1	intergenic (+90/‑93)	clpX/lon
			1257435	C→T	G101D (GGC→GAC)	pth
			2161869	G→A	G324S (GGC→AGC)	baeS
			2311120	IS1 (–) +9 bp	intergenic (‑349/‑382)	ompC/rcsD
			3363057	IS2 (–) +5 bp	coding (2229‑2233/2382 nt)	yhcD
