# Supplementary material for: Extreme Antibiotic Persistence via Heterogeneity-Generating Mutations Targeting Translation
Source: mSystems. 2020 Jan 21;5(1):e00847-19. doi: 10.1128/mSystems.00847-19 (PMC6977076; doi:10.1128/mSystems.00847-19)
Supplement: DATA SET S2 [file mSystems.00847-19-sd002.xlsx]

## Sheet: Mutants_normalized_exp
bnum	Gene	WT	metG*	pth*
b0001	thrL	869.015	933.058	603.696
b0002	thrA	599.76	273.278	385.853
b0003	thrB	572.587	242.79	345.283
b0004	thrC	689.859	278.802	363.192
b0005	yaaX	81.6959	46.8618	69.0488
b0006	yaaA	90.5367	63.4522	70.5652
b0007	yaaJ	4.82331	6.28003	5.86865
b0008	talB	1184.31	816.996	1025.04
b0009	mog	108.85	92.2758	115.459
b0010	satP	144.828	117.459	372.977
b0011	yaaW	2.87408	3.94705	3.46476
b0013	yaaI	1.91132	0.963072	1.73541
b0014	dnaK	1479.51	974.445	1086.16
b0015	dnaJ	376.326	296.374	304.82
b0016	insL1	3.48283	2.43021	2.97317
b0018	mokC	20.4653	24.0029	28.3347
b0019	nhaA	129.843	104.73	89.2679
b0020	nhaR	45.9659	38.1806	42.6811
b0021	insB1	0.498	0.498	2.02046
b0022	insA	2.83642	2.25684	4.71381
b0023	rpsT	13894.7	13858.2	13914.3
b0024	yaaY	5.86387	11.7471	13.0487
b0025	ribF	336.068	241.958	276.638
b0026	ileS	488.69	386.332	507.167
b0027	lspA	477.514	401.541	617.444
b0028	fkpB	224.115	194.421	272.647
b0029	ispH	207.885	176.199	221.243
b0030	rihC	19.6355	30.5	42.9311
b0031	dapB	154.166	97.8881	99.7406
b0032	carA	32.4643	27.4348	37.2388
b0033	carB	30.3648	25.8025	33.3899
b0034	caiF	7.743	11.7212	8.05426
b0035	caiE	1.73384	5.29687	10.7357
b0036	caiD	1.07206	2.9825	6.09213
b0037	caiC	6.32123	5.23368	6.56959
b0038	caiB	6.39912	5.15521	6.70297
b0039	caiA	10.0734	12.9555	15.5748
b0040	caiT	0.901651	1.59015	1.6658
b0041	fixA	0.928645	1.69526	1.91834
b0042	fixB	0.955245	1.73005	2.6506
b0043	fixC	0.785276	1.62226	2.0819
b0044	fixX	0.687169	0.947601	2.02917
b0045	yaaU	0.754781	1.99192	2.42624
b0046	kefF	12.0128	10.7544	10.5107
b0047	kefC	13.2566	11.545	14.3247
b0048	folA	239.67	186.159	234.543
b0049	apaH	62.8635	41.3258	47.8858
b0050	apaG	250.471	190.758	192.337
b0051	rsmA	321.305	228.619	255.806
b0052	pdxA	186.366	131.083	176.304
b0053	surA	391.778	315.07	429.488
b0054	lptD	286.767	193.635	245.143
b0055	djlA	83.0203	67.3814	75.3373
b0058	rluA	187.162	192.647	284.601
b0059	rapA	166.344	170.861	209.396
b0060	polB	17.7488	13.0544	14.4802
b0061	araD	1.08054	0.988406	1.22674
b0062	araA	1.73814	2.51934	2.67231
b0063	araB	0.873883	1.43635	2.94637
b0064	araC	29.4545	29.7643	31.6591
b0065	yabI	38.3224	51.47	113.279
b0066	thiQ	8.22076	13.1722	15.7191
b0067	thiP	7.06513	9.32737	14.0868
b0068	thiB	26.2833	28.8492	48.0269
b0069	sgrR	28.9809	18.2788	25.9264
b0070	setA	23.8183	21.6354	27.6531
b0071	leuD	154.382	38.5315	51.7902
b0072	leuC	126.723	32.2463	46.7502
b0073	leuB	135.238	35.1583	51.7841
b0074	leuA	82.8582	29.6928	35.3476
b0075	leuL	181.477	128.145	75.7037
b0076	leuO	4.47244	6.6759	7.40911
b0077	ilvI	46.9139	19.0595	18.3137
b0078	ilvH	50.4832	17.4207	21.6592
b0080	cra	133.589	93.3693	121.311
b0081	mraZ	543.666	429.07	523.94
b0082	rsmH	362.691	261.132	287.082
b0083	ftsL	382.094	302.757	342.71
b0084	ftsI	153.313	120.226	113.542
b0085	murE	256.282	146.346	160.258
b0086	murF	230.065	121.663	142.838
b0087	mraY	221.711	127.891	142.692
b0088	murD	235.615	123.381	146.307
b0089	ftsW	173.668	98.4346	105.284
b0090	murG	194.757	119.623	134.392
b0091	murC	250.431	144.6	162.478
b0092	ddlB	307.617	198.856	212.874
b0093	ftsQ	232.601	177.312	187.733
b0094	ftsA	221.554	171.675	181.229
b0095	ftsZ	609.907	459.936	522.585
b0096	lpxC	1645.96	1793.53	2695.05
b0097	secM	300.232	233.4	270.857
b0098	secA	265.564	205.548	241.598
b0099	mutT	41.855	31.7682	40.3212
b0101	yacG	257.076	178.29	214.381
b0102	zapD	160.833	118.457	145.621
b0103	coaE	116.365	84.9618	81.0805
b0104	guaC	261.642	148.863	167.452
b0106	hofC	4.4864	3.92478	5.50876
b0107	hofB	4.337	4.10542	5.35823
b0108	ppdD	0.82974	0.6445	1.0555
b0109	nadC	67.5948	45.7597	52.8243
b0110	ampD	27.6928	20.6948	22.7575
b0111	ampE	32.8059	31.6655	27.1014
b0112	aroP	150.293	94.7069	106.991
b0113	pdhR	1051.47	609.718	638.047
b0114	aceE	2441.24	1674.43	2125.15
b0115	aceF	2381.17	1584.78	2018.54
b0116	lpd	1812.94	1480.24	1705.59
b0117	yacH	0.498	0.620967	0.743338
b0118	acnB	411.383	468.629	604.221
b0119	yacL	90.0894	98.5726	93.8008
b0120	speD	397.468	322.772	354.157
b0121	speE	351.138	302.09	364.384
b0122	yacC	100.225	82.1804	72.3817
b0123	cueO	22.8292	40.1576	47.044
b0124	gcd	33.4651	80.6931	112.902
b0125	hpt	653.739	465.258	502.141
b0126	can	780.128	477.749	531.799
b0127	yadG	59.8036	68.2107	78.1913
b0128	yadH	62.618	63.2436	71.9763
b0129	yadI	15.6412	16.549	23.5757
b0130	yadE	12.1404	12.8906	20.8935
b0131	panD	1285.47	800.263	915.306
b0132	yadD	5.3438	5.56977	7.63727
b0133	panC	477.377	313.073	356.144
b0134	panB	344.083	234.637	255.864
b0135	yadC	2.2412	2.4741	5.99167
b0136	yadK	1.23319	3.93661	6.2328
b0137	yadL	1.49212	5.04481	4.61849
b0138	yadM	1.22831	4.67377	6.82285
b0139	htrE	1.14402	1.90146	2.56545
b0140	yadV	0.548411	1.27411	2.04468
b0141	yadN	0.998374	1.59976	2.26979
b0142	folK	116.362	71.1984	91.3692
b0143	pcnB	404.222	292.626	350.841
b0144	gluQ	47.3431	29.5255	48.255
b0145	dksA	1992.41	1776.65	1710.62
b0146	sfsA	48.1493	39.8582	48.8203
b0147	ligT	41.2018	25.1864	32.8946
b0148	hrpB	50.7543	37.3807	49.7182
b0149	mrcB	103.79	96.517	169.341
b0150	fhuA	242.811	255.924	353.252
b0151	fhuC	97.7332	91.0453	110.355
b0152	fhuD	55.2847	52.296	62.5784
b0153	fhuB	49.7315	49.1415	53.5507
b0154	hemL	307.28	284.952	306.702
b0155	clcA	31.2829	33.9007	33.8147
b0156	erpA	630.302	643.642	626.838
b0157	yadS	63.9547	49.5929	56.3927
b0158	btuF	72.8939	50.506	54.8301
b0159	mtn	482.393	328.771	376.079
b0160	dgt	18.4192	19.5686	22.4883
b0161	degP	51.5682	150.518	277.747
b0162	cdaR	6.92808	6.82843	19.754
b0163	yaeH	79.9462	65.9698	76.1619
b0164	yaeI	7.17516	5.88603	6.6226
b0166	dapD	794.662	477.434	541.239
b0167	glnD	35.6303	28.1651	38.9719
b0168	map	655.634	439.693	541.245
b0169	rpsB	10918.9	7823	10807.2
b0170	tsf	5184.19	3759.27	5208.56
b0171	pyrH	431.004	339.164	523.941
b0172	frr	1637.79	1289.91	1607.46
b0173	dxr	46.5616	40.2848	54.0257
b0174	ispU	391.117	252.465	372.968
b0175	cdsA	338.902	226.571	381.015
b0176	rseP	325.051	273.099	485.107
b0177	bamA	434.046	342.692	579.468
b0178	skp	1431.45	1160.17	1451.7
b0179	lpxD	996.429	795.198	984.524
b0180	fabZ	1146.55	1025.35	1111.31
b0181	lpxA	1212.49	1142.92	1505.93
b0182	lpxB	341.839	276.028	387.017
b0183	rnhB	190.358	146.283	208.396
b0184	dnaE	191.459	136.877	174.213
b0185	accA	853.614	644.559	698.219
b0186	ldcC	8.7873	8.50272	15.1786
b0187	yaeR	38.9181	35.2103	65.5447
b0188	tilS	74.9749	51.7078	85.8254
b0189	rof	216.809	228.757	194.549
b0190	yaeQ	59.208	50.0029	62.2721
b0191	arfB	53.019	47.7904	57.3377
b0192	nlpE	50.3929	72.4766	93.7305
b0193	yaeF	3.6943	4.59807	7.44036
b0194	proS	884.33	736.736	792.593
b0195	tsaA	138.427	90.3269	122.53
b0196	rcsF	203.219	135.833	195.072
b0197	metQ	485.179	268.135	342.167
b0198	metI	223.182	129.072	176.658
b0199	metN	236.234	120.276	155.608
b0200	gmhB	85.6957	64.7808	66.7777
b0201	rrsH	33.6418	8.33083	24.2553
b0202	ileV	0.498	0.498	0.498
b0203	alaV	378.894	553.752	246.704
b0204	rrlH	22.6673	6.8797	14.1516
b0205	rrfH	0.498	0.498	0.498
b0206	aspU	55.9852	70.2259	22.9906
b0207	dkgB	41.4566	19.8933	41.9482
b0208	yafC	23.1232	21.2886	24.4199
b0209	yafD	70.1965	70.408	71.09
b0210	yafE	23.9305	24.5448	40.8948
b0211	mltD	409.964	343.424	537.04
b0212	gloB	26.2654	25.5257	31.0767
b0213	yafS	29.5689	21.9251	32.6597
b0214	rnhA	77.2056	59.773	62.5195
b0215	dnaQ	125.322	91.4676	127.74
b0216	aspV	2436.86	3354.75	2393.37
b0217	yafT	9.2502	7.34063	20.2925
b0218	yafU	0.498	2.88618	2.58379
b0219	yafV	24.2576	33.6124	23.3942
b0220	ivy	63.0908	179.391	165.91
b0221	fadE	5.32322	11.0075	30.5664
b0222	gmhA	366.497	275.312	292.872
b0223	yafJ	114.351	81.4575	100.582
b0224	yafK	284.312	213.907	285.043
b0225	yafQ	58.7874	87.8551	93.1892
b0226	dinJ	112.014	179.676	145.882
b0227	yafL	2.27521	4.32224	6.48708
b0228	rayT	8.11767	8.4095	9.86024
b0229	lfhA	0.815933	1.03309	1.84407
b0230	lafU	3.17746	2.99675	6.89121
b0231	dinB	25.1048	13.611	25.0503
b0232	yafN	34.5341	83.3679	57.677
b0233	yafO	22.0778	63.3026	37.4534
b0234	yafP	11.9939	25.3929	105.426
b0235	ykfJ	1.20254	8.43295	46.5745
b0236	prfH	0.830415	7.19014	60.2237
b0237	pepD	348.723	278.641	297.361
b0238	gpt	827.037	534.988	664.893
b0239	frsA	74.2923	62.1662	83.3583
b0240	crl	464.532	698.237	782.959
b0241	phoE	2.46218	3.01512	3.62209
b0242	proB	280.043	214.464	271.703
b0243	proA	251.143	186.096	235.41
b0244	thrW	184.286	201.093	141.379
b0245	ykfI	2.49212	3.11472	1.86769
b0246	yafW	0.498	0.675151	0.530712
b0247	ykfG	0.501595	0.65613	0.545901
b0248	yafX	0.498	0.498	0.498
b0249	ykfF	1.08121	1.15284	0.91187
b0250	ykfB	19.6608	27.1971	18.3497
b0251	yafY	6.33945	5.24425	6.33137
b0252	yafZ	0.498	1.00147	2.26019
b0253	ykfA	9.5431	13.7179	22.9166
b0254	perR	4.05166	3.96403	4.55855
b0256	insI1	3.72226	2.89581	4.36657
b0258	ykfC	12.2205	13.7171	33.3533
b0259	insH1	0.498	0.498	0.498
b0260	mmuP	9.45985	5.88512	8.53778
b0261	mmuM	25.7434	16.3721	18.8115
b0262	afuC	2.65895	14.6453	30.6066
b0263	afuB	4.49657	13.3534	33.9
b0264	insB1	0.63527	1.73854	1.40395
b0265	insA	2.32011	1.02722	1.5704
b0266	yagB	27.4521	23.7191	18.8287
b0267	yagA	0.80876	1.39264	0.980507
b0268	yagE	13.9236	5.80677	8.41853
b0269	yagF	18.5334	9.01107	13.6209
b0270	yagG	1.6104	2.33222	2.62013
b0271	yagH	3.15262	2.72526	3.24681
b0272	yagI	54.4149	63.3425	96.0104
b0273	argF	18.9223	22.6586	22.7801
b0274	insB1	0.498	0.592459	0.498
b0275	insA	0.498	0.498	0.498
b0276	yagJ	7.67726	8.84318	10.738
b0277	yagK	7.71008	13.3917	24.9679
b0278	yagL	3.12451	3.10928	3.44639
b0279	yagM	0.67692	0.89116	2.12992
b0280	yagN	78.7264	87.8099	123.93
b0281	intF	26.1076	45.4771	45.5233
b0283	paoD	2.30976	2.50795	3.48163
b0284	paoC	1.77598	1.94337	2.5426
b0285	paoB	1.04502	2.8793	1.94682
b0286	paoA	1.14988	4.72201	2.47377
b0287	yagU	89.2961	87.1991	150.745
b0288	ykgJ	19.3402	13.9533	23.3539
b0289	ecpE	5.69686	5.45862	5.48045
b0290	ecpD	3.22893	2.59615	4.12518
b0291	ecpC	1.52485	2.16306	2.95281
b0292	ecpB	2.78737	1.49048	5.78623
b0293	ecpA	10.9456	7.90705	19.1791
b0294	ecpR	2.07174	3.64038	7.11938
b0295	ykgL	8.30197	9.69781	8.66806
b0296	ykgM	21.6965	33.9155	92.9923
b0297	eaeH	0.498	0.952701	5.38353
b0298	insE1	0.498	0.498	0.498
b0299	insF1	0.498	0.498	0.498
b0300	ykgA	6.42581	5.54175	8.3016
b0301	rclC	3.54949	5.87716	8.67711
b0303	rclB	1.71465	6.54217	5.87713
b0304	rclA	1.11111	1.27755	1.94209
b0305	rclR	4.27235	4.7992	7.55966
b0306	ykgE	4.12676	4.2755	6.30703
b0307	ykgF	5.84858	5.55877	6.94897
b0308	ykgG	8.4724	9.41169	8.70105
b0310	ykgH	1.31482	2.17286	5.2994
b0311	betA	18.7647	27.8242	32.4593
b0312	betB	38.1373	69.4256	79.6431
b0313	betI	58.9756	99.7954	134.581
b0314	betT	26.9412	47.4956	46.1991
b0315	yahA	33.5601	39.6704	152.324
b0316	yahB	9.52078	8.25138	8.38235
b0317	yahC	1.13217	1.33737	2.34699
b0318	yahD	3.26	2.9576	4.69875
b0319	yahE	0.675982	1.41733	3.96766
b0320	yahF	0.859707	1.90839	2.96127
b0321	yahG	1.28871	2.3237	3.21006
b0323	yahI	1.25605	1.78453	2.72111
b0324	yahJ	17.6141	14.7545	16.287
b0325	yahK	15.2212	16.8879	10.5463
b0326	yahL	0.641375	1.39151	4.08994
b0327	yahM	41.3871	61.0095	61.0128
b0328	yahN	2.81808	2.62222	2.52662
b0329	yahO	13.178	28.1364	16.2717
b0330	prpR	0.528202	1.661	0.834151
b0331	prpB	0.529116	1.64681	1.93596
b0333	prpC	0.572859	0.944521	0.807658
b0334	prpD	0.498	0.958935	0.694939
b0335	prpE	1.56668	2.8642	2.33404
b0336	codB	77.0323	44.7791	49.5719
b0337	codA	127.547	74.937	80.0823
b0338	cynR	18.1215	17.333	19.5769
b0339	cynT	2.74808	3.93433	4.11399
b0340	cynS	5.14499	5.37347	5.60909
b0341	cynX	5.7124	5.35255	6.27142
b0342	lacA	3.0872	1.5107	4.01196
b0343	lacY	1.49126	1.30204	2.73427
b0344	lacZ	3.34989	1.73755	1.88234
b0345	lacI	44.1174	34.2882	40.8985
b0346	mhpR	5.53703	23.4644	23.4839
b0347	mhpA	0.698388	1.79253	2.21771
b0348	mhpB	0.580818	1.05991	1.966
b0349	mhpC	0.907999	1.88077	1.16821
b0350	mhpD	1.15323	1.15363	2.04516
b0351	mhpF	2.21609	3.14134	2.69715
b0352	mhpE	2.29352	3.18626	3.38915
b0353	mhpT	3.68533	5.90992	4.54934
b0354	yaiL	54.5283	43.2562	48.1567
b0355	frmB	73.9955	46.515	68.4907
b0356	frmA	143.98	99.0694	164.835
b0357	frmR	146.606	105.402	140.701
b0358	yaiO	3.12738	4.41568	5.46618
b0360	insC1	0.498	0.498	0.498
b0361	insD1	0.498	0.498	0.52399
b0363	yaiP	2.84015	2.65877	5.65914
b0364	yaiS	1.5385	2.50626	2.84627
b0365	tauA	0.738943	1.42703	3.56988
b0366	tauB	1.25405	1.47543	3.49006
b0367	tauC	1.01239	2.29526	2.87278
b0368	tauD	2.70376	3.12047	3.65857
b0369	hemB	270.661	201.593	212.881
b0372	insF1	0.526523	0.498	0.658168
b0373	insE1	0.498	0.498	0.498
b0375	yaiV	0.498	1.31321	1.86585
b0376	ampH	53.3381	35.8093	40.3196
b0377	sbmA	18.8669	20.9446	25.206
b0378	yaiW	39.1443	36.4972	52.089
b0379	yaiY	1.59117	15.697	29.3099
b0380	yaiZ	22.7212	23.5045	22.6245
b0381	ddlA	222.155	178.312	218.127
b0382	iraP	60.9144	57.9358	68.9069
b0383	phoA	9.93905	12.7996	22.8139
b0384	psiF	1.81947	16.5251	11.2324
b0385	yaiC	1.60708	4.01745	4.40086
b0386	proC	114.925	96.1857	93.6145
b0387	yaiI	63.9757	55.049	49.4347
b0388	aroL	113.893	85.7186	118.288
b0389	yaiA	119.79	101.553	134.096
b0390	aroM	43.5334	42.4678	59.8019
b0391	yaiE	166.307	126.862	147.224
b0392	ykiA	16.6246	23.2717	52.8042
b0393	rdgC	223.37	138.256	158.97
b0394	mak	21.2281	20.5231	21.3471
b0396	araJ	18.5981	16.9594	16.0157
b0397	sbcC	23.9868	18.0815	20.6131
b0398	sbcD	37.3384	24.5616	31.5762
b0399	phoB	26.9194	29.8877	50.0767
b0400	phoR	13.4028	17.3809	36.8781
b0401	brnQ	350.836	270.118	262.485
b0402	proY	143.32	126.183	152.407
b0403	malZ	13.3946	11.5161	13.3812
b0404	acpH	39.8788	30.1091	32.9552
b0405	queA	151.447	111.582	147.982
b0406	tgt	634.29	499.535	577.81
b0407	yajC	1821.93	1635.82	1543.72
b0408	secD	659.022	549.456	584.685
b0409	secF	600.899	524.148	564.199
b0410	yajD	84.8173	83.0531	73.5855
b0411	tsx	778.862	487.989	580.107
b0412	yajI	7.22074	12.0045	24.6144
b0413	nrdR	204.36	157.298	203.237
b0414	ribD	162.676	122.037	152.581
b0415	ribE	667.857	516.348	660.579
b0416	nusB	882.447	683.758	1034.49
b0417	thiL	123.908	76.6629	79.2822
b0418	pgpA	168.606	133.769	134.084
b0419	yajO	42.0704	38.3043	40.9932
b0420	dxs	160.27	107.835	129.92
b0421	ispA	261.427	177.492	235.934
b0422	xseB	266.388	191.383	217.381
b0423	thiI	238.166	178.437	232.863
b0424	yajL	110.974	97.0092	116.676
b0425	panE	68.6378	66.0866	59.8467
b0426	yajQ	1048.28	750.526	791.079
b0427	yajR	38.9055	34.8228	41.6902
b0428	cyoE	870.55	877.902	955.121
b0429	cyoD	1009.85	1104.11	1250.43
b0430	cyoC	840.12	911.679	1062.62
b0431	cyoB	947.207	1045.45	1257.98
b0432	cyoA	1564.54	1655.52	1948.88
b0433	ampG	126.776	95.3351	104.229
b0434	yajG	364.397	301.697	363.734
b0435	bolA	224.919	343.314	211.496
b0436	tig	3738.54	2858.57	3102.1
b0437	clpP	544.39	488.824	589.195
b0438	clpX	714.868	741.641	877.294
b0439	lon	538.858	422.793	498.632
b0440	hupB	4843.32	3110.24	3565.33
b0441	ppiD	300.611	275.248	327.599
b0442	ybaV	13.3121	17.3544	28.8701
b0443	fadM	2.97826	10.8717	12.2551
b0444	queC	102.255	73.0364	74.4452
b0445	ybaE	2.74526	1.95369	2.04713
b0446	cof	23.3612	23.3221	21.3868
b0447	ybaO	43.8145	47.6045	53.1283
b0448	mdlA	28.9207	35.3722	47.2117
b0449	mdlB	22.0962	23.5382	32.5836
b0450	glnK	0.583789	2.06267	3.15231
b0451	amtB	7.54583	10.1566	11.4702
b0452	tesB	50.1312	55.6222	55.9197
b0453	ybaY	29.2167	66.0567	62.7603
b0454	ybaZ	24.5632	23.9455	18.9211
b0455	ffs	1481.02	2964.83	1317.48
b0456	ybaA	6.18196	27.852	33.678
b0457	ylaB	9.99815	9.82538	16.3451
b0458	ylaC	71.4811	98.0141	156.322
b0459	maa	111.817	74.6067	144.946
b0460	hha	518.785	313.536	412.642
b0461	tomB	131.979	121.528	144.537
b0462	acrB	225.112	232.243	263.071
b0463	acrA	202.96	198.13	247.996
b0464	acrR	32.538	24.9945	29.9997
b0465	mscK	66.2393	58.5183	86.7466
b0466	ybaM	71.9577	56.7216	69.5115
b0467	priC	48.877	38.155	42.8585
b0468	ybaN	70.8651	66.7454	69.7247
b0469	apt	853.217	550.728	727.935
b0470	dnaX	165.491	124.475	171.706
b0471	ybaB	1017.64	757.783	877.432
b0472	recR	789.696	576.674	660.22
b0473	htpG	409.938	298.746	351.46
b0474	adk	1146.92	884.964	1022.11
b0475	hemH	33.6645	45.1306	56.447
b0476	aes	3.77767	4.9003	6.56047
b0477	gsk	136.826	102.788	125.848
b0478	ybaL	66.2051	71.1112	75.163
b0479	fsr	14.0187	14.6747	18.0816
b0480	ushA	30.8497	37.335	38.9312
b0481	ybaK	94.0716	82.6055	95.6692
b0482	ybaP	29.085	21.9153	21.7675
b0483	ybaQ	107.639	94.249	85.0006
b0484	copA	26.5902	47.329	55.6286
b0485	glsA	0.745719	1.32235	1.57101
b0486	ybaT	3.15912	4.27676	4.2324
b0487	cueR	43.5006	60.2081	37.5911
b0488	ybbJ	30.4922	29.7442	54.5716
b0489	qmcA	22.2983	24.2831	35.9896
b0490	fetA	25.796	21.5558	22.8358
b0491	fetB	20.7088	19.3579	19.3876
b0492	ybbN	255.044	189.24	209.212
b0493	ybbO	56.5134	62.6402	65.2537
b0494	tesA	42.9374	50.3645	50.049
b0495	ybbA	21.3226	29.7692	23.3127
b0496	ybbP	11.7133	13.4964	13.0541
b0497	rhsD	2.80477	3.67438	5.05159
b0498	ybbC	3.49937	9.35858	8.54453
b0499	rhsH	1.09953	3.156	6.18159
b0501	ybbD	0.498	1.87053	5.12151
b0502	ylbG	15.147	13.4909	14.4282
b0503	mnmH	24.8759	18.0818	20.2184
b0504	allS	0.771398	0.800831	1.22627
b0505	allA	5.72729	7.24977	6.69934
b0506	allR	129.686	171.055	117.175
b0507	gcl	1.62247	3.51885	2.29535
b0508	hyi	0.498	1.39615	1.74435
b0509	glxR	1.07076	1.93581	3.85836
b0511	ybbW	0.498	1.09772	1.43449
b0512	allB	1.40073	3.8547	6.33468
b0513	ybbY	0.971473	2.27366	1.99155
b0514	glxK	2.62577	4.40769	4.89791
b0515	allE	16.2927	19.6331	17.9746
b0516	allC	5.94933	6.22018	6.23586
b0517	allD	0.498	0.655851	0.661015
b0518	fdrA	0.498	0.763677	2.82706
b0520	ylbF	2.14614	3.21567	5.32534
b0521	ybcF	2.48032	3.11334	2.95143
b0522	purK	109.848	71.4045	77.3405
b0523	purE	112.153	69.2274	80.3014
b0524	lpxH	312.176	197.05	229.969
b0525	ppiB	1482.34	945.566	1075.65
b0526	cysS	254.892	221.611	232.823
b0527	ybcI	7.1496	8.67381	25.5182
b0528	ybcJ	386.546	291.241	284.062
b0529	folD	290.704	199.67	212.382
b0530	sfmA	0.924926	2.10068	2.26088
b0531	sfmC	0.498	0.684932	0.770673
b0532	sfmD	1.24777	2.82293	6.0207
b0533	sfmH	0.816139	1.65403	8.18199
b0534	sfmF	0.874445	2.00276	7.81384
b0535	sfmZ	0.819872	2.01718	1.57983
b0536	argU	133.765	155.537	121.83
b0537	intD	31.1483	31.5159	32.3328
b0539	exoD	2.02086	3.45994	4.00888
b0540	insE1	0.498	0.498	0.498
b0541	insF1	0.498	0.498	0.498
b0542	renD	31.3762	35.983	36.9624
b0543	emrE	66.6637	81.0762	75.2214
b0544	ybcK	2.05297	1.50342	4.17592
b0545	ybcL	4.15732	4.17295	11.0797
b0546	ybcM	12.9469	17.5859	24.5247
b0547	ybcN	1.493	3.74494	16.5512
b0548	ninE	1.15734	2.00255	19.993
b0549	ybcO	0.498	2.982	11.879
b0550	rusA	0.498	1.73673	10.0891
b0551	quuD	2.30441	3.82111	7.35964
b0552	insH1	24.3001	10.3956	13.3408
b0553	nmpC	1077.35	443.904	529.533
b0554	essD	11.3693	12.9566	29.306
b0555	rrrD	7.15679	10.0067	26.1719
b0556	rzpD	3.44419	7.29156	21.8275
b0557	borD	1045.3	1021.65	1038.97
b0558	ybcV	0.691245	1.2231	2.00982
b0559	ybcW	19.4654	19.611	26.6309
b0560	nohD	0.995588	1.13391	2.8345
b0561	tfaD	0.787187	1.498	3.36705
b0562	ybcY	9.61508	6.70756	13.443
b0563	tfaX	8.62761	5.96912	6.78508
b0564	appY	45.3699	17.9728	19.394
b0565	ompT	1909.39	1159.81	1313.63
b0566	envY	1.62408	2.39974	1.97058
b0567	ybcH	9.13459	8.01161	10.3733
b0568	nfrA	14.4406	10.651	17.824
b0569	nfrB	7.60381	6.91993	23.1039
b0570	cusS	19.0133	12.1489	23.0786
b0571	cusR	53.2421	49.9383	75.8406
b0572	cusC	0.542852	6.25729	65.6911
b0573	cusF	3.07987	8.809	90.0336
b0574	cusB	2.39518	6.19139	84.0203
b0575	cusA	2.73391	4.98069	37.9072
b0576	pheP	145.227	110.334	152.789
b0577	ybdG	54.3697	54.7151	71.7094
b0578	nfsB	371.35	213.424	259.923
b0579	ybdF	27.2695	37.0403	45.8947
b0580	ybdJ	34.1343	44.5299	56.1186
b0581	ybdK	2.20485	4.88912	3.42731
b0582	insL1	0.498	0.498	0.498
b0583	entD	4.05661	8.24514	15.7095
b0584	fepA	8.45832	37.673	49.4265
b0585	fes	5.83629	13.4945	25.6408
b0586	entF	9.46674	18.7674	32.3906
b0587	fepE	0.498	1.54042	2.25792
b0588	fepC	20.4722	31.2091	45.2777
b0589	fepG	16.4094	29.1065	54.609
b0590	fepD	13.6106	30.3177	78.863
b0591	entS	19.3083	53.3461	117.666
b0592	fepB	22.9735	32.0973	49.5224
b0593	entC	14.192	32.6916	122.074
b0594	entE	11.9788	22.9524	42.9428
b0595	entB	16.235	29.1836	43.74
b0596	entA	15.3725	25.6782	39.7219
b0597	entH	16.1602	28.0992	41.3287
b0598	cstA	30.7447	29.9428	35.3927
b0599	ybdH	21.9655	13.6641	19.1423
b0600	ybdL	12.8195	7.56937	11.461
b0601	ybdM	5.24966	5.719	6.41078
b0602	ybdN	1.83842	1.91936	2.84919
b0603	ybdO	1.36177	1.71524	2.09293
b0604	dsbG	29.4612	25.2991	24.7081
b0605	ahpC	4038.58	3126.75	3943.51
b0606	ahpF	343.59	327.009	515.335
b0607	uspG	63.6032	81.1539	87.6441
b0608	ybdR	5.63959	11.3361	11.1151
b0610	rnk	250.918	184.758	222.709
b0611	rna	100.066	82.3459	82.4781
b0612	citT	2.23382	2.87461	3.31631
b0613	citG	0.498	0.498	0.498
b0614	citX	1.1568	2.28972	1.93462
b0615	citF	0.498	0.522232	1.36986
b0616	citE	0.498	0.498	0.498
b0617	citD	0.498	0.498	0.498
b0618	citC	0.498	0.498	0.498
b0619	citA	12.5618	12.269	15.43
b0620	citB	20.641	17.7527	24.4536
b0621	dcuC	2.17864	3.02976	4.68585
b0622	pagP	5.96425	4.9063	7.21706
b0623	cspE	10786.3	9784.47	7550.69
b0624	flc	52.883	51.6266	51.4461
b0627	tatE	389.261	303.856	323.381
b0628	lipA	785.573	498.848	620.847
b0629	ybeF	4.6847	5.39383	9.32871
b0630	lipB	135.778	100.427	127.396
b0631	ybeD	396.371	473.499	341.901
b0632	dacA	293.939	212.572	244.492
b0633	rlpA	248.38	168.552	183.481
b0634	mrdB	160.475	105.754	123.959
b0635	mrdA	173.338	117.915	157.715
b0636	rlmH	615.426	484.787	736.128
b0637	rsfS	692.815	552.5	676.718
b0638	cobC	31.3993	21.9054	30.6781
b0639	nadD	67.5455	49.6108	60.7932
b0640	holA	86.6454	66.2205	88.2493
b0641	lptE	344.008	336.465	419.256
b0642	leuS	329.654	319.345	387.834
b0643	ybeL	20.8388	39.5833	21.1236
b0644	ybeQ	2.20616	2.33579	4.30755
b0645	ybeR	0.838579	0.90441	3.34696
b0646	djlB	0.903619	0.992543	2.45845
b0647	ybeT	0.889132	0.892164	2.16369
b0648	ybeU	1.58525	2.48557	4.27598
b0649	djlC	4.34342	5.33138	8.60262
b0650	hscC	2.96881	3.1993	4.26394
b0651	rihA	38.3189	18.9445	20.3237
b0652	gltL	47.0272	52.0276	48.8814
b0653	gltK	33.0328	36.4176	38.6524
b0654	gltJ	31.5685	38.1168	39.1222
b0655	gltI	80.8127	75.0858	73.2695
b0656	insH1	0.498	0.498	0.498
b0657	lnt	99.6182	92.6392	119.23
b0658	ybeX	283.789	257.124	282.843
b0659	ybeY	237.925	201.395	202.926
b0660	ybeZ	193.748	161.715	162.803
b0661	miaB	354.377	296.222	463.277
b0662	ubiF	70.4835	62.1489	65.2763
b0664	glnX	3275.74	3644.63	5573.89
b0665	glnV	8007.09	8119.28	10052.3
b0666	metU	14531.5	15446.4	13208.2
b0668	glnW	14519.2	17246.4	7710.39
b0670	glnU	19873.9	23260.7	8840.53
b0672	leuW	21347	24081.8	18832.8
b0673	metT	6443.81	7127.95	6095.28
b0674	asnB	97.9382	64.3315	61.9494
b0675	umpH	226.391	193.585	194.596
b0676	nagC	101.24	82.7056	81.536
b0677	nagA	64.4678	65.5361	64.1859
b0678	nagB	46.1245	57.2166	67.2448
b0679	nagE	63.6015	90.8299	97.8806
b0680	glnS	534.039	397.716	452.179
b0681	chiP	2.5625	3.87683	6.02747
b0682	chiQ	4.26089	5.2778	4.84315
b0683	fur	786.007	713.144	944.987
b0684	fldA	638.578	459.709	567.851
b0685	ybfE	219.468	176.559	251.066
b0686	ybfF	52.4286	43.9473	46.3454
b0687	seqA	435.778	345.746	383.355
b0688	pgm	374.023	352.067	364.139
b0689	ybfP	9.89959	9.72933	10.2149
b0691	ybfG	0.857969	2.93889	26.1659
b0692	potE	5.64004	10.6842	8.21883
b0693	speF	0.628807	1.38371	1.47807
b0694	kdpE	17.4308	21.6691	22.9251
b0695	kdpD	22.1151	28.0926	32.8859
b0696	kdpC	9.76448	13.3446	15.0324
b0697	kdpB	1.70723	3.90648	16.695
b0698	kdpA	0.498	3.18736	16.7981
b0699	ybfA	103.871	205.728	84.8417
b0700	rhsC	1.61866	1.95962	5.78521
b0702	ybfB	1.3503	2.99602	5.86231
b0703	rhsO	0.850659	2.06311	4.60472
b0704	ybfC	2.28391	3.86052	3.29941
b0705	ybfL	0.498	0.574374	2.75865
b0706	ybfD	0.498	0.96313	1.54633
b0707	ybgA	3.72359	7.30452	2.8726
b0708	phr	13.3532	11.3394	13.598
b0709	dtpD	13.7179	7.90431	9.73091
b0710	ybgI	112.513	85.84	86.8329
b0711	ybgJ	108.813	86.8871	92.6743
b0712	ybgK	89.949	71.7565	80.2303
b0713	ybgL	68.5696	50.5265	65.3836
b0714	nei	35.3347	25.0986	40.429
b0715	abrB	5.89001	5.04685	5.78046
b0716	ybgO	1.15123	1.45777	2.47536
b0717	ybgP	1.40809	1.12826	2.93532
b0718	ybgQ	0.498	0.498	1.28497
b0719	ybgD	0.498	1.89454	2.98698
b0720	gltA	115.559	322.437	274.63
b0721	sdhC	217.548	350.979	366.418
b0722	sdhD	199.473	308.016	325.239
b0723	sdhA	208.667	292.2	326.665
b0724	sdhB	246.746	331.16	367.072
b0726	sucA	115.751	168.321	191.378
b0727	sucB	236.393	328.913	404.459
b0728	sucC	162.445	205.5	245.91
b0729	sucD	192.595	233.379	260.472
b0730	mngR	28.6555	18.8773	24.887
b0731	mngA	0.498	1.00719	1.08298
b0732	mngB	6.09333	5.7851	8.06544
b0733	cydA	539.204	169.043	200.442
b0734	cydB	489.957	160.355	206.908
b0735	ybgE	346.621	138.094	150.72
b0736	ybgC	236.957	194.481	216.165
b0737	tolQ	268.768	214.837	302.316
b0738	tolR	213.137	175.349	244.032
b0739	tolA	128.757	117.01	186.186
b0740	tolB	699.488	590.803	735.397
b0741	pal	3402.99	2303.29	2862.54
b0742	ybgF	866.367	693.733	803.294
b0743	lysT	8959.02	10287.4	8537.88
b0744	valT	12883.8	12365.2	10990.4
b0745	lysW	6173.84	5904.38	5612.6
b0746	valZ	7616.75	6700	6348.83
b0747	lysY	3921.47	3141.7	3300.32
b0748	lysZ	3353.71	2391.5	2955.98
b0749	lysQ	1376.13	965.218	1133.4
b0750	nadA	295.058	255.371	260.257
b0751	pnuC	253.697	261.915	232.914
b0752	zitB	8.46813	11.6028	9.37976
b0753	ybgS	3.84842	62.2708	9.36568
b0754	aroG	364.146	353.062	265.778
b0755	gpmA	1151.86	869.663	1027.39
b0756	galM	197.417	171.715	161.982
b0757	galK	41.1543	40.5777	42.59
b0758	galT	33.0224	30.2273	32.4907
b0759	galE	54.8278	49.1806	55.1834
b0760	modF	38.3085	26.2823	36.1093
b0761	modE	36.7143	31.1435	40.1486
b0762	acrZ	459.824	674.378	386.479
b0763	modA	44.5035	37.4235	52.9014
b0764	modB	32.1012	32.3703	41.891
b0765	modC	22.1925	21.4851	31.5148
b0766	ybhA	67.7252	52.7307	59.1415
b0767	pgl	89.7458	101.724	108.742
b0768	ybhD	1.29816	1.89946	3.27811
b0769	ybhH	0.54462	0.861456	2.27607
b0770	ybhI	0.498	1.47239	3.88396
b0771	ybhJ	1.37929	4.19659	10.3408
b0772	ybhC	226.792	179.832	199.716
b0773	ybhB	92.7257	125.078	132.843
b0774	bioA	103.29	180	237.049
b0775	bioB	196.059	247.599	214.123
b0776	bioF	168.04	188.685	198.795
b0777	bioC	134.643	132.769	145.546
b0778	bioD	144.952	132.502	135.901
b0779	uvrB	74.3758	97.8241	100.582
b0780	ybhK	57.1245	51.6154	55.3044
b0781	moaA	151.419	148.694	130.78
b0782	moaB	155.685	121.227	128.755
b0783	moaC	136.843	108.268	121.8
b0784	moaD	122.806	109.2	124.232
b0785	moaE	114.657	97.9065	95.3959
b0786	ybhL	125.104	161.422	125.735
b0787	ybhM	5.52639	5.55847	9.13666
b0788	ybhN	1.39062	2.49687	2.58053
b0789	clsB	0.841326	5.46888	1.59869
b0790	ybhP	1.73381	12.0289	1.65844
b0791	ybhQ	44.9574	51.029	71.9838
b0792	ybhR	7.71669	8.0214	8.81968
b0793	ybhS	9.31155	8.85518	12.8685
b0794	ybhF	21.1933	20.9081	29.3692
b0795	ybhG	27.8637	23.5928	35.0926
b0796	ybiH	30.8515	25.6333	34.5245
b0797	rhlE	98.7355	101.556	143.062
b0798	ybiA	7.39534	8.12317	8.14267
b0799	dinG	28.1888	22.0786	35.0607
b0800	ybiB	56.185	51.9814	62.5976
b0801	ybiC	68.4646	55.1722	57.3878
b0802	ybiJ	29.3028	32.2411	31.4724
b0803	ybiI	7.49128	8.938	9.82894
b0804	ybiX	4.43825	5.92383	9.82238
b0805	fiu	11.4773	28.8687	44.0637
b0806	mcbA	2.25453	10.5953	2.70924
b0807	rlmF	103.558	79.8288	132.449
b0808	ybiO	2.17564	4.34314	3.45515
b0809	glnQ	26.1177	64.2513	38.0463
b0810	glnP	17.7853	41.7476	26.3941
b0811	glnH	27.6208	65.6028	45.5067
b0812	dps	106.169	184.395	163.613
b0813	rhtA	22.6512	20.6323	106.485
b0814	ompX	5910.05	4247.31	5219.67
b0815	opgE	39.3085	31.8076	59.6297
b0817	mntR	74.2052	71.9644	91.8898
b0818	ybiR	30.6941	34.3047	50.7323
b0819	ldtB	296.862	297.414	486.543
b0820	ybiT	212.167	184.249	285.058
b0821	ybiU	12.1572	16.5191	13.8687
b0822	ybiV	37.5474	36.6835	36.1274
b0823	ybiW	1.29533	1.93546	1.76713
b0824	ybiY	0.498	0.607257	0.517463
b0825	fsaA	5.59333	6.3088	4.73624
b0826	moeB	68.0787	44.1394	65.3425
b0827	moeA	60.4581	47.6053	54.8887
b0828	iaaA	36.6258	61.8614	58.9027
b0829	gsiA	20.9667	28.0389	30.4278
b0830	gsiB	13.1858	12.2276	18.7483
b0831	gsiC	11.0937	10.3315	20.4149
b0832	gsiD	4.88886	4.4437	9.08681
b0833	yliE	23.6975	27.024	25.3236
b0834	yliF	28.8935	27.9186	30.1575
b0835	rimO	145.511	117.944	140
b0836	bssR	2.76477	82.7209	10.8385
b0837	yliI	1.12392	4.63279	2.30689
b0838	gstB	71.0791	69.6676	54.83
b0839	dacC	50.3716	87.1675	50.3409
b0840	deoR	72.5039	65.5511	76.1892
b0841	ybjG	112.16	126.558	132.32
b0842	mdfA	56.1219	62.4237	89.5579
b0843	ybjH	37.5659	28.586	37.8678
b0844	ybjI	37.9842	33.612	34.8425
b0845	ybjJ	29.2579	36.0147	33.3016
b0846	rcdA	16.1194	11.3914	13.2302
b0847	ybjL	52.3973	63.6322	97.2695
b0848	ybjM	11.5322	23.0748	23.0572
b0849	grxA	108.704	89.7554	152.167
b0850	ybjC	87.3082	69.0591	83.1795
b0851	nfsA	109.27	85.9692	92.3519
b0852	rimK	95.5516	81.1798	97.8797
b0853	ybjN	200.581	144.103	160.075
b0854	potF	31.6169	24.8019	24.5298
b0855	potG	19.7202	12.0159	12.8272
b0856	potH	8.24546	7.40303	6.27628
b0857	potI	12.9025	11.3848	11.3658
b0858	ybjO	42.6215	37.4775	50.5896
b0859	rlmC	55.4604	48.2433	85.8337
b0860	artJ	47.8331	22.7232	23.1396
b0861	artM	160.902	97.9745	109.435
b0862	artQ	151.513	86.8018	101.689
b0863	artI	229.438	132.113	136.901
b0864	artP	171.175	90.857	101.147
b0865	ybjP	22.9562	27.8063	34.3316
b0866	ybjQ	59.9179	81.322	78.1051
b0867	amiD	38.2542	52.9568	49.4724
b0868	ybjS	79.997	45.8875	63.7408
b0869	ybjT	35.3734	23.7793	29.726
b0870	ltaE	65.9506	56.4866	58.2551
b0871	poxB	2.78411	5.93255	3.31843
b0872	hcr	1.49506	2.48416	1.88374
b0873	hcp	1.02327	2.07672	1.83877
b0874	ybjE	54.0216	37.8766	50.8276
b0875	aqpZ	10.9014	17.6044	15.968
b0876	ybjD	19.5455	21.9181	27.3056
b0877	ybjX	197.497	229.222	252.873
b0878	macA	23.2446	27.6743	33.8097
b0879	macB	21.2883	18.7468	23.3082
b0880	cspD	140.389	288.549	125.267
b0881	clpS	94.3766	106.057	89.5927
b0882	clpA	174.134	383.088	225.803
b0883	serW	55.4247	48.2864	66.4869
b0884	infA	2991.77	2342.08	2508.79
b0885	aat	73.4448	55.2435	57.8695
b0886	cydC	62.9689	43.7268	48.7003
b0887	cydD	34.6485	27.1068	29.4431
b0888	trxB	579.503	462.275	551.223
b0889	lrp	742.41	478.465	504.328
b0890	ftsK	130.659	96.0972	119.564
b0891	lolA	147.084	98.0914	121.224
b0892	rarA	84.8955	62.1763	78.2666
b0893	serS	727.789	632.731	788.783
b0894	dmsA	2.28698	3.65829	5.16791
b0895	dmsB	4.5702	6.86122	9.27808
b0896	dmsC	6.77101	15.3324	13.4928
b0897	ycaC	2.69627	6.82062	2.47474
b0898	ycaD	88.3697	67.6691	95.4011
b0899	ycaM	4.65179	4.28464	7.15767
b0900	ycaN	6.88385	9.00589	8.71465
b0901	ycaK	4.52152	3.93466	5.2285
b0902	pflA	109.057	112.859	89.7022
b0903	pflB	494.267	293.892	330.797
b0904	focA	70.206	43.3105	47.2717
b0905	ycaO	259.38	184.375	221.069
b0906	ycaP	4.02353	6.28563	4.65657
b0907	serC	453.744	249.486	263.462
b0908	aroA	162.604	70.3731	79.6148
b0909	ycaL	5.58105	5.63674	7.74711
b0910	cmk	454.122	373.714	478.1
b0911	rpsA	8684.34	6947.01	10312.3
b0912	ihfB	851.909	1225.18	1293.78
b0913	ycaI	3.57429	4.52963	16.0893
b0914	msbA	181.439	173.544	246.573
b0915	lpxK	145.463	131.774	208.141
b0916	ycaQ	18.6176	17.3661	41.0738
b0917	ycaR	273.112	201.906	228.937
b0918	kdsB	286.952	214.234	253.022
b0919	ycbJ	6.48081	13.9907	13.1871
b0920	elyC	16.004	13.557	17.3591
b0921	smtA	156.055	116.174	127.786
b0922	mukF	102.695	83.2127	85.7417
b0923	mukE	146.608	109.902	133.704
b0924	mukB	167.086	124.771	158.139
b0925	ldtD	27.9407	29.9501	35.8728
b0926	ycbK	404.347	256.131	248.624
b0927	ycbL	422.003	288.223	309.013
b0928	aspC	164.318	157.557	150.992
b0929	ompF	6673.05	2274.52	3245.8
b0930	asnS	1119.17	1000.15	1014.93
b0931	pncB	485.432	338.559	410.014
b0932	pepN	48.6492	46.0971	51.4141
b0933	ssuB	3.41989	4.25624	4.21389
b0934	ssuC	1.16724	1.94134	2.32211
b0935	ssuD	1.14284	1.4525	1.69306
b0936	ssuA	0.498	1.30799	1.65045
b0937	ssuE	0.498	1.05645	2.29085
b0938	elfA	3.10299	3.46352	3.96224
b0939	elfD	0.801882	0.913155	2.42575
b0940	elfC	1.43759	2.29313	2.78736
b0941	elfG	4.39055	6.04631	8.04587
b0942	ycbU	3.47307	4.27553	6.09461
b0943	ycbV	3.70424	4.80983	7.61785
b0944	ycbF	4.90134	6.2392	11.9218
b0945	pyrD	170.699	98.0197	125.051
b0946	zapC	59.2114	82.4883	114.925
b0947	ycbX	47.9038	38.5109	47.6464
b0948	rlmL	131.871	129.712	190.246
b0949	uup	141.503	109.483	170.209
b0950	pqiA	53.1236	48.3065	84.2204
b0951	pqiB	63.9456	63.7202	100.565
b0952	pqiC	71.3453	66.2265	92.2816
b0953	rmf	88.8432	3020.39	229.588
b0954	fabA	1535.77	1807.16	2077.63
b0955	ycbZ	110.393	88.7188	99.5173
b0956	matP	57.7618	69.8613	80.0223
b0957	ompA	10977.7	8914.95	10601.4
b0958	sulA	44.8642	60.5905	77.6197
b0959	sxy	8.69675	14.9166	76.9949
b0960	yccS	57.5202	49.1311	55.0358
b0961	yccF	94.4096	79.2669	85.426
b0962	helD	43.4975	33.3085	48.4635
b0963	mgsA	204.677	163.369	143.593
b0964	yccT	2.18628	5.39098	4.40688
b0965	yccU	92.7479	94.4615	82.4899
b0966	hspQ	383.589	372.816	406.297
b0967	rlmI	195.136	157.094	212.416
b0968	yccX	16.4948	36.5613	15.8609
b0969	tusE	110.541	84.4903	96.0779
b0970	yccA	735.794	597.501	418.394
b0971	serT	185.625	250.401	209.15
b0972	hyaA	0.498	0.566123	1.06911
b0973	hyaB	0.498	0.578942	1.08933
b0974	hyaC	1.5716	2.77716	2.46922
b0975	hyaD	4.8242	5.38405	5.14618
b0976	hyaE	3.19655	3.43704	5.16082
b0977	hyaF	1.33889	1.9807	4.12378
b0978	cbdA	4.25051	10.5912	5.8798
b0979	cbdB	5.48022	10.5646	9.47195
b0980	appA	5.92622	9.13754	7.41721
b0981	etk	12.0268	18.7568	23.5571
b0982	etp	5.37598	7.34967	9.54617
b0983	gfcE	4.55383	4.70811	7.34629
b0984	gfcD	2.88918	2.94418	7.76464
b0985	gfcC	4.54868	5.37789	24.6084
b0986	gfcB	4.21528	4.864	20.64
b0987	gfcA	15.2806	43.8128	128.175
b0988	insB1	0.498	0.751446	0.924518
b0989	cspH	7.64777	6.1895	16.998
b0990	cspG	45.8951	163.994	342.225
b0991	ymcE	36.6384	73.0669	346.104
b0992	yccM	1.29155	2.01946	3.70705
b0993	torS	4.01119	5.24002	9.16498
b0994	torT	2.92422	5.26245	9.05871
b0995	torR	25.9002	29.2901	30.6867
b0996	torC	0.498	0.773327	1.269
b0997	torA	1.89214	3.28028	4.05454
b0998	torD	6.16302	8.47952	16.2019
b0999	cbpM	56.599	41.0812	60.9178
b1000	cbpA	34.139	29.0971	36.7874
b1001	yccE	1.53875	1.83478	1.68121
b1002	agp	8.67982	8.69412	6.39017
b1003	yccJ	20.0109	102.597	18.5114
b1004	wrbA	13.381	66.4162	18.1405
b1006	rutG	4.1961	4.95784	5.37745
b1007	rutF	1.10702	2.03727	1.28178
b1008	rutE	0.610209	0.868523	0.587196
b1009	rutD	0.746688	1.04186	1.44199
b1010	rutC	0.5773	0.621158	1.1206
b1011	rutB	0.498	0.498	0.645307
b1012	rutA	0.498	0.498	0.498
b1013	rutR	27.6938	28.7835	31.0716
b1014	putA	7.03715	20.8846	35.9197
b1015	putP	114.279	93.8688	109.39
b1018	efeO	61.4008	116.918	227.676
b1019	efeB	36.2608	54.8437	129.519
b1020	phoH	3.73561	30.6002	44.9317
b1021	pgaD	4.20672	11.7671	9.12889
b1022	pgaC	1.61123	3.85111	6.14937
b1023	pgaB	1.72781	2.27235	3.57039
b1024	pgaA	2.9599	3.47356	5.1309
b1025	ycdT	5.06198	11.5104	19.5511
b1026	insF1	0.498	0.498	0.498
b1027	insE1	0.498	0.498	0.498
b1028	ymdE	0.498	0.638801	4.65992
b1029	ycdU	1.5631	2.55133	8.29539
b1032	serX	9.81553	7.45593	5.96383
b1033	ghrA	36.987	40.5771	40.6215
b1034	ycdX	105.867	79.6099	94.143
b1035	ycdY	168.355	132.756	180.207
b1036	ycdZ	112.779	130.029	180.097
b1037	csgG	10.7428	22.0978	23.2466
b1038	csgF	3.50782	12.0233	13.9825
b1039	csgE	7.78778	23.1956	31.6198
b1040	csgD	11.1265	55.9204	20.4555
b1041	csgB	0.522724	1.30294	4.30648
b1042	csgA	5.9449	6.69087	7.71491
b1043	csgC	2.08666	1.82523	2.86408
b1044	ymdA	14.0449	5.15839	5.66027
b1045	ymdB	15.4306	12.9603	13.9927
b1046	clsC	10.1901	7.66752	9.75521
b1047	opgC	31.9822	25.4917	31.9668
b1048	opgG	171.33	152.648	207.297
b1049	opgH	177.574	149.223	205.684
b1050	yceK	14.583	8.53797	14.6356
b1051	msyB	12.706	46.1875	15.7092
b1053	mdtG	4.44032	6.83087	15.0507
b1054	lpxL	80.61	91.7034	103.523
b1055	yceA	210.029	151.119	169.963
b1056	yceI	40.8414	20.7757	17.9133
b1057	yceJ	7.12525	5.75176	6.93933
b1058	yceO	6.30056	5.16814	2.45952
b1059	solA	97.2712	58.4682	79.5552
b1060	bssS	225.992	256.063	315.265
b1061	dinI	266.394	193.479	195.351
b1062	pyrC	224.614	134.234	139.721
b1063	yceB	52.7115	72.4941	114.566
b1064	grxB	51.6884	46.6344	46.4135
b1065	mdtH	4.1018	7.12205	9.24473
b1066	rimJ	69.5417	69.5791	70.0887
b1067	yceH	64.6485	87.1432	67.8475
b1068	yceM	42.8002	65.5867	53.1367
b1069	murJ	70.7104	57.0358	77.6901
b1070	flgN	29.6866	10.6234	13.0148
b1071	flgM	38.8929	15.5544	15.3529
b1072	flgA	33.3318	9.58013	11.9356
b1073	flgB	69.231	9.36362	17.2521
b1074	flgC	84.4848	10.6338	23.2473
b1075	flgD	66.3717	10.221	21.0445
b1076	flgE	55.4587	8.99088	18.496
b1077	flgF	42.6854	6.85074	15.1024
b1078	flgG	35.0687	6.31713	13.9613
b1079	flgH	18.1517	4.29675	8.02059
b1080	flgI	12.3662	3.10155	4.81004
b1081	flgJ	10.483	2.3177	4.6362
b1082	flgK	10.1916	4.7767	6.06961
b1083	flgL	17.6183	10.0487	10.2374
b1084	rne	181.478	160.881	215.484
b1085	yceQ	0.498	0.499248	0.498
b1086	rluC	271.308	188.857	244.533
b1087	yceF	53.458	51.2152	46.2137
b1088	yceD	5867.79	4492.51	5970.58
b1089	rpmF	15233.8	10973.5	13928
b1090	plsX	1469.28	1097.7	1492.59
b1091	fabH	826.482	621.699	744.452
b1092	fabD	1034.87	808.807	952.501
b1093	fabG	2387.88	1839.48	1986.57
b1094	acpP	17581.3	15969.5	15110.3
b1095	fabF	1766.94	1856.62	2403.81
b1096	pabC	36.0905	43.633	70.3075
b1097	yceG	60.8432	75.1032	108.861
b1098	tmk	115.203	118.464	173.816
b1099	holB	92.6798	83.7132	142.354
b1100	ycfH	128.557	104.309	132.961
b1101	ptsG	1884.08	1118.23	1144.88
b1102	fhuE	3.26862	9.00164	17.9091
b1103	hinT	178.845	211.587	229.813
b1104	ycfL	177.914	254.061	246.218
b1105	lpoB	122.322	169.435	157.126
b1106	thiK	57.2312	61.9744	65.0501
b1107	nagZ	78.138	68.3147	81.7143
b1108	ycfP	149.214	147.635	143.99
b1109	ndh	796.692	379.104	429.82
b1110	ycfJ	33.1345	59.0095	265.175
b1111	ycfQ	39.241	49.4682	71.4037
b1112	bhsA	65.7991	314.998	643.3
b1113	ldtC	33.7203	21.1276	14.0349
b1114	mfd	69.4294	41.7356	50.4297
b1115	ycfT	0.761664	0.974942	1.59417
b1116	lolC	68.3581	65.6348	79.1462
b1117	lolD	93.0175	77.2174	98.0157
b1118	lolE	77.0097	68.6709	79.992
b1119	nagK	76.2331	73.1865	84.8295
b1120	cobB	69.3957	63.1537	68.8961
b1121	ycfZ	2.61313	3.04196	4.54637
b1122	ymfA	8.97692	9.77687	12.6873
b1123	potD	358.866	341.908	345.08
b1124	potC	116.097	116.907	112.344
b1125	potB	94.8451	83.081	100.95
b1126	potA	210.796	203.76	259.669
b1127	pepT	28.8838	62.775	33.2591
b1128	roxA	139.372	142.404	138.949
b1129	phoQ	48.551	58.1237	69.2585
b1130	phoP	103.295	127.196	117.929
b1131	purB	285.234	224.493	270.568
b1132	hflD	192.391	151.311	254.148
b1133	mnmA	295.816	219.328	362.029
b1134	nudJ	54.4432	36.5743	54.5995
b1135	rluE	45.957	26.9857	36.9098
b1136	icd	684.364	1093.37	1259.06
b1137	ymfD	7.39341	8.52992	8.31247
b1138	ymfE	3.2476	4.44339	4.27226
b1139	lit	7.99005	8.06432	8.58077
b1140	intE	5.83668	7.36125	6.66016
b1141	xisE	4.52679	7.16315	6.62507
b1143	ymfI	36.67	27.7895	28.9531
b1144	ymfJ	7.4212	9.2256	10.3488
b1145	cohE	87.1727	90.0581	99.562
b1146	croE	1.08524	1.71888	1.3628
b1147	ymfL	1.70405	4.16188	2.27327
b1148	ymfM	1.4971	2.60007	2.83999
b1150	ymfR	0.970906	2.36704	2.36978
b1151	beeE	0.826225	2.25493	3.37902
b1152	jayE	1.28101	1.479	3.33593
b1153	ymfQ	0.938244	0.97049	2.21665
b1154	stfP	0.893526	1.89587	1.97883
b1155	tfaP	1.5424	3.60627	4.99329
b1156	tfaE	1.40468	2.91095	2.35399
b1157	stfE	0.639074	1.35195	1.15651
b1158	pinE	1.03331	1.45057	1.62052
b1159	mcrA	13.4236	12.7795	17.141
b1160	iraM	3.41793	4.45603	5.98543
b1161	ycgX	20.5107	20.4153	20.9017
b1162	bluR	68.915	102.233	89.5205
b1163	bluF	5.82188	4.6001	9.2914
b1164	ycgZ	10.8593	176.493	28.2357
b1165	ymgA	10.7323	290.043	35.1165
b1166	ariR	5.41916	476.281	34.9108
b1167	ymgC	3.64903	209.108	22.0371
b1168	ycgG	0.498	8.32291	6.38121
b1171	ymgD	53.8391	72.5787	130.03
b1172	ymgG	31.7265	46.1085	137.345
b1174	minE	469.095	357.967	427.017
b1175	minD	405.275	312.102	410.639
b1176	minC	224.782	168.679	227.893
b1177	ycgJ	50.4988	38.0877	44.63
b1178	pliG	22.2415	37.0457	29.0148
b1179	ycgL	176.626	163.075	173.029
b1180	ycgM	116.72	141.724	112.157
b1181	ycgN	81.2168	76.581	98.2868
b1182	hlyE	0.774474	1.36598	1.53717
b1183	umuD	10.6618	14.5707	17.954
b1184	umuC	9.08841	11.3199	15.9889
b1185	dsbB	197.041	191.975	194.768
b1186	nhaB	95.9605	96.5052	122.334
b1187	fadR	156.92	119.251	152.067
b1188	ycgB	1.94106	5.12715	2.38419
b1189	dadA	174.717	253.817	172.047
b1190	dadX	131.133	148.276	130.657
b1191	cvrA	18.2217	17.6414	20.1832
b1192	ldcA	29.7098	36.1674	27.9685
b1193	emtA	142.998	158.366	174.653
b1194	ycgR	1.37855	1.67538	2.7076
b1195	ymgE	2.0903	14.2392	6.80173
b1196	ycgY	1.19466	3.40258	4.03631
b1197	treA	2.12804	3.71208	3.63963
b1198	dhaM	25.3006	45.0499	45.012
b1199	dhaL	25.1512	54.082	50.874
b1200	dhaK	24.6778	48.5496	41.6501
b1201	dhaR	15.9113	13.6419	15.1724
b1202	ycgV	3.67197	4.98284	13.018
b1203	ychF	499.02	393.316	404.283
b1204	pth	138.404	113.22	111.964
b1205	ychH	23.4713	48.7294	17.0912
b1206	dauA	37.7722	36.0232	58.3695
b1207	prs	1620.37	1092.47	1341.14
b1208	ispE	196.572	175.492	219.106
b1209	lolB	82.4901	83.4782	99.1658
b1210	hemA	102.465	110.232	126.147
b1211	prfA	110.793	103.651	136.213
b1212	prmC	66.7752	60.1681	95.7554
b1213	ychQ	46.2847	35.4642	58.0497
b1214	ychA	171.566	146.462	179.439
b1215	kdsA	335.384	326.042	411.004
b1216	chaA	93.5015	69.4657	58.532
b1217	chaB	8.66265	12.8386	12.9606
b1218	chaC	24.5107	41.7154	49.7175
b1219	ychN	98.0462	107.901	101.885
b1220	ychO	9.19566	11.3488	14.0365
b1221	narL	59.8149	84.6812	97.9353
b1222	narX	22.091	34.7663	41.5734
b1223	narK	0.71151	1.34141	1.78077
b1224	narG	1.93727	3.28457	4.23774
b1225	narH	3.38343	8.07168	11.2049
b1226	narJ	5.16245	11.2921	15.8736
b1227	narI	3.6118	15.0451	9.94981
b1229	tpr	185.772	231.776	875.116
b1230	tyrV	1225.32	1021.8	1111.74
b1231	tyrT	981.334	989.74	781.799
b1232	purU	427.359	245.721	270.335
b1233	ychJ	175.215	132.623	159.92
b1234	rssA	58.0945	61.3439	53.1669
b1235	rssB	39.9296	54.6968	43.2341
b1236	galU	411.795	455.442	538.08
b1237	hns	4799.86	3543.03	4678.47
b1238	tdk	108.569	66.3036	79.2498
b1241	adhE	159.994	121.218	150.243
b1242	ychE	30.7448	33.7864	42.734
b1243	oppA	2303.55	824.187	1080.88
b1244	oppB	587.344	240.586	337.878
b1245	oppC	770.127	313.317	418.54
b1246	oppD	887.384	333.613	423.789
b1247	oppF	1035.77	348.146	443.312
b1248	yciU	117.864	163.944	163.521
b1249	clsA	54.6807	74.8355	73.9461
b1250	kch	17.9369	13.8852	15.5372
b1251	yciI	94.691	102.793	65.3491
b1252	tonB	97.9477	123.533	298.108
b1253	yciA	215.611	153.993	157.127
b1254	yciB	136.79	166.047	157.615
b1255	yciC	95.4725	98.2657	100.619
b1256	ompW	7.82557	5.22652	8.19344
b1257	yciE	3.6953	5.26057	7.50819
b1258	yciF	0.668908	3.39962	2.32297
b1259	yciG	0.845362	11.7849	3.17151
b1260	trpA	34.3677	41.3149	41.1015
b1261	trpB	25.1792	44.9782	33.8265
b1262	trpC	17.0192	29.1969	22.9933
b1263	trpD	8.41301	7.9169	8.87238
b1264	trpE	7.88104	5.73942	7.61152
b1265	trpL	15.3239	17.5709	10.2437
b1266	yciV	48.3775	44.5485	50.9583
b1267	yciO	82.9121	100.567	88.7052
b1268	yciQ	9.9826	12.8223	11.9181
b1269	rluB	387.151	293.412	381.123
b1270	btuR	40.1664	30.8106	38.8465
b1271	yciK	41.7801	42.4979	38.0089
b1272	sohB	81.2397	85.8449	80.6385
b1273	yciN	212.169	252.171	238.761
b1274	topA	328.957	284.906	409.877
b1275	cysB	82.6955	87.7807	130.279
b1276	acnA	18.2088	36.0949	35.0956
b1277	ribA	164.816	133.581	158.592
b1278	pgpB	23.7465	28.4121	35.7928
b1279	yciS	149.734	134.316	161.754
b1280	yciM	65.054	61.2853	85.6022
b1281	pyrF	246.085	219.507	302.946
b1282	yciH	200.732	177.055	231.466
b1283	osmB	32.3963	75.8101	275.292
b1284	yciT	138.478	133.968	138.301
b1285	gmr	7.02081	14.7165	11.6856
b1286	rnb	333.947	211.963	270.405
b1287	yciW	13.8686	14.2507	17.9919
b1288	fabI	2103.51	1513.04	1674.94
b1289	ycjD	8.42324	9.30846	15.52
b1290	sapF	35.0563	32.8456	40.2193
b1291	sapD	50.1685	44.5865	51.1429
b1292	sapC	30.3384	29.201	31.5667
b1293	sapB	38.1057	36.4336	40.5935
b1294	sapA	41.378	41.7605	48.3205
b1295	ymjA	51.5093	50.3977	48.4631
b1296	puuP	5.64374	7.47846	13.2646
b1297	puuA	11.5933	33.1042	36.0489
b1298	puuD	8.29334	21.4782	38.993
b1299	puuR	24.1903	38.0936	73.1077
b1300	puuC	1.62501	12.1422	35.223
b1301	puuB	0.71412	6.64885	15.822
b1302	puuE	0.53084	4.37168	7.45237
b1303	pspF	6.61215	12.8408	12.6015
b1304	pspA	75.4674	281.495	430.727
b1305	pspB	35.8683	189.622	482.729
b1306	pspC	29.0023	181.237	421.14
b1307	pspD	25.9202	153.881	428.543
b1308	pspE	64.397	148.574	302.139
b1309	ycjM	1.55656	1.52403	9.7298
b1310	ycjN	0.51906	0.713225	8.60895
b1311	ycjO	0.498	1.22381	8.62438
b1312	ycjP	0.723083	1.09141	7.7816
b1313	ycjQ	1.4568	2.08481	6.72338
b1314	ycjR	1.57634	1.49559	6.68749
b1315	ycjS	1.50928	1.99788	5.48125
b1316	ycjT	1.46676	1.18294	4.04561
b1317	ycjU	0.598349	0.893417	1.31342
b1319	ompG	0.498	2.92616	4.27812
b1320	ycjW	15.9058	11.2375	18.6617
b1321	ycjX	29.5764	21.7654	24.3584
b1322	ycjF	31.8938	26.2036	25.3066
b1323	tyrR	88.6521	78.146	92.4584
b1324	tpx	1565.46	1379.01	1716.72
b1325	ycjG	24.0467	42.6514	47.9648
b1326	mpaA	22.8234	22.0905	24.5158
b1327	ycjY	1.48415	3.54021	1.71492
b1328	pgrR	17.2018	16.3232	17.0925
b1329	mppA	44.5326	47.8983	55.7596
b1330	ynaI	32.0898	26.9913	38.0802
b1331	insH1	0.498	0.498	0.498
b1332	ynaJ	365.898	557.716	426.97
b1333	uspE	57.3981	66.1059	75.2531
b1334	fnr	683.99	567.584	682.448
b1335	ogt	29.6638	25.8834	24.8628
b1336	abgT	0.901484	0.932667	1.187
b1337	abgB	0.621675	1.25254	1.25365
b1338	abgA	0.646774	1.05632	1.38926
b1339	abgR	5.00464	3.83895	4.00677
b1340	smrA	57.3321	59.1588	77.1522
b1341	ydaM	2.16652	4.42849	2.80547
b1342	ydaN	22.6422	32.4833	37.1274
b1343	dbpA	27.1533	25.5781	33.8633
b1344	ttcA	234.976	161.611	198.354
b1345	intR	13.6502	11.7105	16.9235
b1346	ydaQ	0.498	2.19419	2.24071
b1347	ydaC	1.40317	3.62151	3.06314
b1348	ralR	1.04198	1.99657	4.04862
b1349	recT	2.48891	5.66227	5.60714
b1350	recE	0.762261	1.63658	2.49423
b1351	racC	0.498	2.64025	3.34034
b1352	kilR	0.498	0.885368	5.30549
b1353	sieB	2.76289	3.95921	10.1117
b1355	ydaG	3.4597	8.0356	13.0463
b1356	racR	91.6318	72.6344	73.6064
b1357	ydaS	0.974355	2.46386	4.05762
b1358	ydaT	1.41819	1.68536	4.35902
b1359	ydaU	1.16049	2.35236	3.24428
b1360	ydaV	0.937268	2.31951	2.43246
b1361	ydaW	1.70641	3.72836	5.18601
b1362	rzpR	0.498	3.52609	3.25953
b1363	trkG	16.6512	13.3494	23.0015
b1365	ynaK	6.77356	5.44908	14.7348
b1366	ydaY	2.8485	4.57406	14.0492
b1368	tmpR	3.21945	4.31462	10.3325
b1370	insH1	3.4269	2.89896	3.76786
b1372	stfR	0.945238	1.66339	1.85426
b1373	tfaR	0.498	0.498	0.539024
b1374	pinR	0.565523	0.967019	3.33762
b1375	ynaE	0.936034	13.4303	5.12873
b1376	uspF	17.6806	38.8004	21.1687
b1377	ompN	1.18288	2.40912	2.89467
b1378	pfo	51.0707	46.6041	48.9046
b1379	hslJ	73.7299	90.1876	149.376
b1380	ldhA	33.5299	35.6945	27.8826
b1381	ydbH	20.3905	16.9093	18.6925
b1382	ynbE	31.3582	26.5728	34.4155
b1383	ydbL	22.5035	23.8067	23.9471
b1384	feaR	4.88824	6.2053	7.24752
b1385	feaB	7.05548	18.5964	21.1043
b1386	tynA	1.49383	1.92509	2.09142
b1387	paaZ	0.498	0.996836	1.53697
b1388	paaA	0.498	0.833216	0.996174
b1389	paaB	0.827646	2.63253	1.18764
b1390	paaC	0.740637	1.8832	1.38099
b1391	paaD	0.531669	1.50585	1.32936
b1392	paaE	0.797481	1.62904	1.47075
b1393	paaF	1.00105	1.40056	1.44461
b1394	paaG	0.630991	0.696566	0.671188
b1395	paaH	1.19063	2.06611	1.57264
b1396	paaI	2.61587	4.32125	2.65538
b1397	paaJ	3.90271	8.91376	8.2728
b1398	paaK	4.0626	8.31868	7.52563
b1399	paaX	20.5413	21.935	27.8093
b1400	paaY	30.229	31.5791	30.9897
b1402	insD1	0.498	0.498	0.498
b1403	insC1	0.498	0.498	0.498
b1404	insI1	0.498	0.498	0.498
b1406	ydbC	4.46029	10.6507	10.397
b1407	ydbD	1.38093	4.38372	14.3929
b1408	ynbA	0.498	1.21376	7.39052
b1409	ynbB	0.498	1.56328	8.48572
b1410	ynbC	2.21951	3.86756	11.6286
b1411	ynbD	3.64628	5.64668	9.70731
b1412	azoR	62.6381	58.8311	42.1418
b1413	hrpA	47.8995	38.2439	49.476
b1414	ydcF	48.7427	63.2676	64.1337
b1415	aldA	26.9873	26.6901	35.9587
b1418	cybB	109.412	114.557	125.877
b1419	ydcA	56.8853	52.1881	82.6935
b1420	mokB	83.5386	118.108	235.648
b1421	trg	3.28784	5.18352	18.9311
b1422	ydcI	20.9913	67.8713	91.1652
b1423	ydcJ	1.77813	4.21301	9.24514
b1424	opgD	60.1317	48.3579	55.2134
b1426	ydcH	22.0993	21.7784	26.1609
b1427	rimL	14.3	19.4775	18.1167
b1428	ydcK	2.75708	5.46466	2.68845
b1429	tehA	17.3624	42.8586	28.9892
b1430	tehB	55.4186	73.1975	51.6659
b1431	ydcL	42.7686	71.2008	55.2592
b1432	insQ	38.9298	35.2433	50.7009
b1433	ydcO	2.53633	2.96336	3.96237
b1434	ydcN	14.8874	13.1288	23.1426
b1435	ydcP	95.293	68.0736	92.4416
b1436	yncJ	4.13137	7.57313	7.66665
b1438	hicB	18.4123	30.6403	33.6407
b1439	ydcR	25.5783	26.3667	43.3828
b1440	ydcS	2.58351	6.8995	13.6907
b1441	ydcT	1.56315	2.84574	8.09437
b1442	ydcU	2.49495	2.11056	5.64063
b1443	ydcV	1.69944	1.74103	3.00814
b1444	patD	2.71349	3.04078	3.22135
b1445	ydcX	56.541	42.348	172.463
b1446	ydcY	371.349	463.059	534.13
b1447	ydcZ	23.0568	25.7087	20.1598
b1448	mnaT	25.7671	28.4083	20.9152
b1449	curA	5.57156	10.1526	15.6224
b1450	mcbR	4.01757	11.0193	22.9255
b1451	yncD	22.3425	30.5018	34.607
b1452	yncE	105.334	255.092	303.383
b1453	ansP	31.8734	32.5662	39.7314
b1454	yncG	1.17419	3.04733	2.62987
b1455	yncH	0.498	1.24919	1.9279
b1456	rhsE	1.0873	1.98061	4.66297
b1457	ydcD	3.52386	3.50879	3.77035
b1459	yncI	1.68327	2.31003	5.83328
b1460	ydcC	0.498	1.08634	2.42149
b1461	pptA	19.5501	28.0652	25.3171
b1462	yddH	1.35489	3.84192	1.81773
b1463	nhoA	5.21832	6.55177	6.88335
b1464	yddE	28.0946	32.0302	33.6569
b1465	narV	1.88194	3.94175	2.97598
b1466	narW	1.00094	1.18717	1.36418
b1467	narY	1.27017	0.996694	1.44479
b1468	narZ	0.981637	1.63051	1.98536
b1469	narU	0.498	1.31003	1.06517
b1471	yddK	0.498	0.498	0.498
b1472	yddL	0.498	0.498	0.91629
b1473	yddG	15.2113	13.16	15.5855
b1474	fdnG	2.1242	2.61343	4.94454
b1475	fdnH	4.13159	8.88795	16.9426
b1476	fdnI	8.86305	15.0673	21.7042
b1477	yddM	40.0848	114.616	150.22
b1478	adhP	9.73376	26.7818	14.5946
b1479	maeA	121.426	79.3914	98.8209
b1480	sra	48.3967	165.902	51.0199
b1481	bdm	1.15243	8.53229	3.46601
b1482	osmC	38.1581	89.2943	120.037
b1483	ddpF	1.91764	3.11589	3.92359
b1484	ddpD	2.07195	3.68648	4.84642
b1485	ddpC	2.56323	4.34117	5.06357
b1486	ddpB	1.46767	1.82665	2.7129
b1487	ddpA	1.12744	1.4958	1.58046
b1488	ddpX	0.498	1.67807	0.855262
b1489	dosP	1.98054	1.7711	2.7409
b1490	dosC	2.85814	3.91051	5.83928
b1491	yddW	31.5745	27.2122	34.7165
b1492	gadC	1.43221	3.67105	3.49761
b1493	gadB	0.498	1.88807	1.8837
b1494	pqqL	4.34459	5.84299	8.44193
b1495	yddB	3.39504	3.18751	5.98002
b1496	yddA	3.45951	2.48032	7.83737
b1497	ydeM	0.498	0.861082	3.07123
b1498	ydeN	1.18639	1.82224	2.74039
b1499	ydeO	0.999638	0.964339	2.07308
b1500	safA	0.498	0.920086	4.54114
b1501	ydeP	1.90157	4.94281	14.758
b1502	ydeQ	0.498	2.01262	10.7012
b1503	ydeR	0.795815	2.90101	12.4439
b1504	ydeS	0.573127	3.83381	18.144
b1505	ydeT	1.33768	3.95113	21.8556
b1506	yneL	1.98024	5.3961	4.58834
b1507	hipA	15.731	15.1771	21.5824
b1508	hipB	20.3988	20.5698	27.419
b1511	lsrK	3.04955	6.39603	5.62454
b1512	lsrR	5.66021	11.0023	8.12296
b1513	lsrA	0.838914	1.31109	0.974971
b1514	lsrC	1.02148	2.02852	2.11601
b1515	lsrD	1.16037	2.09282	2.21137
b1516	lsrB	1.15216	1.66262	1.19612
b1517	lsrF	2.41287	3.55717	3.32367
b1518	lsrG	4.78183	7.62738	6.03693
b1519	tam	4.187	19.265	6.17465
b1520	yneE	20.8841	20.3632	24.4513
b1521	uxaB	3.05614	9.68725	14.0606
b1522	yneF	21.3291	19.1522	30.613
b1523	yneG	78.6592	58.7239	75.1185
b1524	glsB	81.4475	59.3221	70.837
b1525	sad	13.4857	15.1995	13.4964
b1526	yneJ	15.1235	17.6664	22.1725
b1527	yneK	0.82363	1.11017	1.76772
b1528	ydeA	17.6009	21.0333	32.669
b1529	marC	30.6058	51.1888	39.4937
b1530	marR	50.1848	28.3447	48.4699
b1531	marA	152.995	96.7493	124.105
b1532	marB	126.488	76.2644	121.296
b1533	eamA	15.2424	22.2106	27.4947
b1534	ydeE	9.12393	10.0363	9.21533
b1535	dgcZ	11.1345	16.1194	26.1717
b1536	ydeI	2.52244	16.5469	9.848
b1537	ydeJ	3.45396	22.091	14.2036
b1538	dcp	41.4302	32.3671	39.824
b1539	ydfG	202.79	177.312	186.048
b1540	rspR	67.4106	67.7195	80.0516
b1541	ydfZ	21.9855	19.3402	23.8705
b1542	ydfI	2.99454	8.38357	11.843
b1544	ydfK	0.909622	11.9699	3.27853
b1545	pinQ	0.498	0.886464	4.27141
b1546	tfaQ	0.498	0.498	0.729415
b1547	stfQ	0.574513	1.62721	3.07691
b1548	nohQ	0.498	1.33997	1.65169
b1549	ydfO	3.39197	3.11195	5.35318
b1550	gnsB	321.697	413.496	199.204
b1551	ynfN	0.498	0.886798	5.41535
b1552	cspI	2.76259	6.46279	21.0432
b1553	rzpQ	0.997898	1.41926	9.20493
b1554	rrrQ	1.12992	1.74415	19.1072
b1555	ydfR	1.97064	4.10463	22.1915
b1556	essQ	1.27054	2.88374	26.9356
b1557	cspB	82.0336	268.814	713.042
b1558	cspF	19.3798	25.5324	60.5643
b1559	quuQ	2.66567	3.63715	8.66344
b1560	ydfU	0.851105	2.63641	15.9558
b1561	rem	6.10118	20.091	51.0708
b1562	hokD	226.623	1089.75	2828.95
b1563	relE	139.653	610.753	847.664
b1564	relB	104.382	357.104	346.05
b1565	ydfV	0.498	0.881863	0.940166
b1566	flxA	1.78562	4.89463	1.89109
b1567	intK	2.24948	3.88285	5.93678
b1568	ydfX	2.02408	3.3569	4.63253
b1569	dicC	0.704454	1.57729	2.25242
b1570	dicA	77.9646	68.4979	74.4282
b1571	ydfA	3.77776	8.02497	15.1777
b1572	ydfB	6.96855	12.7812	17.6847
b1573	ydfC	5.30966	6.82154	14.294
b1574	dicF	34.5861	88.6447	112.973
b1575	dicB	1.1262	3.97157	3.45248
b1576	ydfD	1.90581	3.60262	6.06276
b1577	ydfE	1.1889	2.71749	5.17832
b1578	insD1	0.498	0.536649	0.816915
b1579	intQ	0.741352	2.15363	3.25285
b1580	rspB	2.06794	2.02402	5.66097
b1581	rspA	1.39649	1.32211	3.78892
b1582	ynfA	15.7142	18.1844	20.264
b1583	ynfB	131.634	134.317	144.936
b1584	speG	150.628	161.501	177.141
b1585	ynfC	15.0816	23.5766	23.314
b1586	ynfD	18.7501	22.8419	23.5163
b1587	ynfE	0.731014	1.07642	0.769218
b1588	ynfF	2.39062	3.08049	2.89629
b1589	ynfG	3.32636	5.94486	5.06847
b1590	ynfH	15.3265	19.539	24.5576
b1591	dmsD	73.6582	56.7152	56.527
b1592	clcB	8.92537	8.7036	15.7202
b1593	ynfK	15.7806	16.1335	21.9336
b1594	mlc	44.8908	30.618	36.2315
b1595	ynfL	5.71538	8.84353	14.4088
b1596	ynfM	5.80568	11.1907	14.1014
b1597	asr	1.49733	1.36522	2.60029
b1598	ydgD	18.009	27.095	30.4325
b1599	mdtI	22.0779	23.016	60.8068
b1600	mdtJ	20.8631	21.3323	45.7262
b1601	tqsA	4.66651	5.23105	10.0873
b1602	pntB	118.174	158.319	153.746
b1603	pntA	137.219	160.889	164.734
b1604	ydgH	116.4	102.214	104.467
b1605	ydgI	82.9071	60.6322	106.474
b1606	folM	50.3348	37.7743	44.1508
b1607	ydgC	19.5314	31.7555	28.8612
b1608	rstA	60.0772	50.9952	51.7069
b1609	rstB	33.5852	23.9077	27.0123
b1610	tus	18.0704	12.8399	18.3706
b1611	fumC	11.205	18.9282	19.7302
b1612	fumA	54.8304	89.9234	95.458
b1613	manA	97.8735	70.1389	82.6454
b1614	ydgA	78.317	122.117	131.615
b1615	uidC	0.653786	2.85005	3.77932
b1616	uidB	0.498	1.34629	2.26277
b1617	uidA	0.883983	1.95497	3.14198
b1618	uidR	31.0239	35.008	39.3751
b1619	hdhA	53.6271	99.9088	77.3268
b1620	malI	11.5723	14.7476	21.8652
b1621	malX	6.26157	5.69982	6.67234
b1622	malY	27.1271	25.1142	26.086
b1623	add	28.764	89.7894	68.9945
b1624	ydgJ	59.9125	52.9476	53.7353
b1625	cnu	41.3898	70.5447	99.0973
b1626	ydgK	114.528	149.034	266.408
b1627	rsxA	108.455	120.496	212.696
b1628	rsxB	138.329	156.999	293.936
b1629	rsxC	80.6083	70.4567	100.268
b1630	rsxD	85.4158	61.1915	90.5407
b1631	rsxG	104.644	73.5565	93.2807
b1632	rsxE	87.1944	64.8475	84.2293
b1633	nth	86.7311	63.3696	79.1172
b1634	dtpA	659.821	430.892	505.606
b1635	gstA	41.6583	85.7004	60.9789
b1636	pdxY	65.8783	46.5169	46.6559
b1637	tyrS	337.473	369.476	368.02
b1638	pdxH	79.1971	61.0616	76.1296
b1639	mliC	15.6248	25.9805	66.5439
b1640	anmK	26.9749	28.7963	64.8148
b1641	slyB	974.748	1120.87	1116.02
b1642	slyA	146.687	126.151	188.113
b1643	ydhI	27.5051	48.1103	73.7319
b1644	ydhJ	16.8344	26.665	41.8153
b1645	ydhK	6.81956	10.9978	18.1855
b1646	sodC	26.1484	35.3117	25.5087
b1647	ydhF	54.5542	39.4058	45.0122
b1648	ydhL	6.55655	14.0286	8.40174
b1649	nemR	18.001	14.5944	56.8481
b1650	nemA	40.1098	32.175	79.291
b1651	gloA	168.943	145.12	178.684
b1652	rnt	77.4785	74.1677	111.216
b1653	lhr	6.50097	5.91511	9.76618
b1654	grxD	958.023	743.616	766.612
b1655	mepH	29.2087	24.4489	30.4874
b1656	sodB	445.246	492.757	530.298
b1657	ydhP	14.7124	29.9699	35.3937
b1658	purR	345.296	317.723	378.625
b1659	ydhB	18.0367	18.798	23.0861
b1660	ydhC	98.2729	132.332	246.425
b1661	cfa	93.7143	145.044	157.506
b1662	ribC	180.175	163.273	143.178
b1663	mdtK	41.0002	188.884	173.199
b1664	ydhQ	57.7014	55.6084	56.6905
b1665	valV	191.864	308.801	163.665
b1666	valW	670.447	877.365	655.527
b1667	ydhR	149.645	154.72	204.117
b1668	ydhS	1.4172	3.67519	4.62179
b1669	ydhT	2.06642	3.66178	6.50672
b1670	ydhU	1.72891	3.40287	4.91222
b1671	ydhX	1.3674	2.67238	4.66078
b1672	ydhW	2.39037	4.08648	5.73567
b1673	ydhV	0.54374	1.08626	2.2599
b1674	ydhY	0.498	2.89123	5.41706
b1675	ydhZ	32.9798	77.7681	77.6379
b1676	pykF	375.445	369.397	432.725
b1677	lpp	44169.4	75734.7	39601.5
b1678	ldtE	11.2395	27.6183	15.9387
b1679	sufE	13.599	17.0069	16.6049
b1680	sufS	15.3799	23.0963	25.4632
b1681	sufD	16.7077	28.5247	28.2036
b1682	sufC	17.6867	30.2191	27.7837
b1683	sufB	19.3208	33.5062	27.1548
b1684	sufA	21.7305	42.1407	28.657
b1685	ydiH	37.6271	36.9632	36.9765
b1686	menI	85.043	49.3356	56.9344
b1687	ydiJ	61.9805	30.8234	39.1076
b1688	ydiK	60.3479	98.4159	78.6328
b1689	ydiL	0.652886	0.999469	8.19548
b1690	ydiM	0.498	0.898467	4.52757
b1691	ydiN	0.498	0.675934	1.73489
b1692	ydiB	2.09702	2.50679	2.78516
b1693	aroD	47.9693	33.8379	30.1396
b1694	ydiF	0.701611	1.7838	2.68913
b1695	ydiO	1.48126	2.79475	6.0601
b1696	ydiP	4.28123	8.37622	6.34902
b1697	ydiQ	0.769192	1.64233	2.07736
b1698	ydiR	1.64863	3.84582	4.70109
b1699	ydiS	1.01527	2.81876	2.25407
b1700	ydiT	1.36425	1.68176	1.64542
b1701	fadK	1.10444	1.76477	1.80973
b1702	ppsA	194.264	97.638	146.794
b1703	ppsR	35.5221	26.7076	25.7528
b1704	aroH	115.816	88.5368	110.101
b1705	ydiE	14.5224	29.9955	71.7219
b1706	ydiU	62.7389	50.6551	57.8747
b1707	ydiV	16.8884	23.988	31.7399
b1708	nlpC	85.2594	127.379	105.722
b1709	btuD	38.9716	50.5391	46.7209
b1710	btuE	51.8017	71.6924	53.1098
b1711	btuC	29.9434	24.4719	36.605
b1712	ihfA	1095.85	1534.99	1913.31
b1713	pheT	373.268	372.637	570.32
b1714	pheS	341.171	311.536	517.565
b1715	pheM	179.866	156.566	446.891
b1716	rplT	16624.6	12046.9	25190.1
b1717	rpmI	22124.7	15765.7	23129
b1718	infC	7804.05	6746.48	9456.05
b1719	thrS	923.715	884.467	975.603
b1722	ydiY	424.09	260.351	347.335
b1723	pfkB	45.0256	51.6034	49.4441
b1724	ydiZ	10.3677	39.0828	12.4059
b1725	yniA	9.51604	38.8446	21.2389
b1726	yniB	61.5254	75.5307	75.0675
b1727	yniC	72.8206	67.1869	78.1154
b1728	ydjM	17.4384	20.6719	26.8377
b1729	ydjN	24.3422	232.044	306.095
b1730	ydjO	0.498	1.47619	3.01432
b1731	cedA	32.889	35.5799	41.67
b1732	katE	1.45863	3.71805	1.473
b1733	chbG	16.3321	21.0943	27.8232
b1734	chbF	4.21785	6.53335	8.2989
b1735	chbR	8.06563	11.2777	17.5564
b1736	chbA	11.2193	11.9294	18.2285
b1737	chbC	5.86395	12.4472	17.5578
b1738	chbB	31.9938	56.4456	41.0991
b1739	osmE	58.971	154.277	103.52
b1740	nadE	158.71	107.726	119.255
b1741	cho	17.0815	16.6914	16.0193
b1742	ves	1.06431	2.44758	8.59014
b1743	spy	9.47453	18.9101	13.1314
b1744	astE	0.933152	2.17895	4.06953
b1745	astB	1.88022	3.89966	6.87058
b1746	astD	2.17074	4.61259	5.57067
b1747	astA	1.0844	3.49433	3.86852
b1748	astC	0.939369	6.16318	5.42406
b1749	xthA	128.319	135.576	161.146
b1750	ydjX	2.8998	3.08332	2.97294
b1751	ydjY	4.34228	5.15563	3.80347
b1752	ydjZ	6.50751	7.64709	6.82596
b1753	ynjA	15.1435	18.8126	16.7583
b1754	ynjB	14.613	14.9575	16.7277
b1755	ynjC	6.72404	5.55074	7.62448
b1756	ynjD	10.4931	9.60458	15.9569
b1757	ynjE	12.465	7.33488	9.2141
b1758	ynjF	13.8821	14.8915	17.7123
b1759	nudG	24.913	22.545	24.4801
b1760	ynjH	2.86759	6.5376	4.9299
b1761	gdhA	250.556	61.0438	49.1479
b1762	ynjI	4.1048	4.57561	14.3282
b1763	topB	115.972	96.9124	123.712
b1764	selD	225.676	197.113	223.975
b1765	ydjA	123.076	139.15	120.172
b1766	sppA	75.1156	65.2603	70.0647
b1767	ansA	91.476	74.5303	93.0634
b1768	pncA	107.958	84.1751	99.846
b1769	ydjE	3.23939	4.74885	25.39
b1770	ydjF	34.9065	35.4681	59.5168
b1771	ydjG	3.58648	6.44556	15.1257
b1772	ydjH	1.37229	1.70415	3.91608
b1773	ydjI	1.43868	2.33842	4.39684
b1774	ydjJ	1.23265	1.65086	2.77702
b1775	ydjK	0.669894	0.974468	2.66661
b1776	ydjL	1.28305	1.21492	2.94119
b1777	yeaC	147.24	182.816	187.364
b1778	msrB	142.282	155.814	164.611
b1779	gapA	5330.72	3272.2	3611.89
b1780	yeaD	31.1244	25.8832	25.4567
b1781	yeaE	18.0126	17.9853	33.1342
b1782	mipA	618.779	551.427	563.954
b1783	yeaG	3.23062	12.7147	4.87724
b1784	yeaH	1.46123	1.8964	2.21136
b1785	yeaI	0.63645	1.14468	2.71607
b1786	yeaJ	30.6144	27.6642	52.3839
b1787	yeaK	80.1363	54.4779	84.3329
b1788	yoaI	2.12776	9.10815	11.0003
b1789	yeaL	19.0991	17.8647	41.5774
b1790	yeaM	11.0173	15.0297	16.5019
b1791	yeaN	5.2693	5.33456	6.70651
b1792	yeaO	20.8675	20.5781	22.3424
b1793	yoaF	19.7545	27.3483	38.6888
b1794	yeaP	57.1977	48.1381	71.3179
b1795	yeaQ	58.6778	222.678	68.9362
b1796	yoaG	1.47079	45.8969	17.3576
b1797	yeaR	1.30956	31.7024	7.12563
b1798	leuE	41.8706	40.7405	65.8992
b1799	dmlR	12.0353	13.0538	9.79725
b1800	dmlA	4.62711	5.25622	5.51823
b1801	yeaV	0.498	0.919063	1.55997
b1802	yeaW	0.542629	1.02544	1.1362
b1803	yeaX	2.30371	2.4753	2.03679
b1804	rnd	105.214	80.3561	115.602
b1805	fadD	48.3479	59.5462	110.01
b1806	yeaY	187.792	174.749	253.138
b1807	tsaB	190.513	136.987	182.652
b1808	yoaA	32.2805	23.808	34.3816
b1809	yoaB	244.239	176.153	218.993
b1810	yoaC	27.314	53.6062	42.2393
b1811	yoaH	118.359	145.68	103.836
b1812	pabB	28.0987	22.8937	28.5263
b1813	nudL	35.9905	33.1738	38.082
b1814	sdaA	65.9118	134.975	159.571
b1815	yoaD	1.33396	2.51326	3.33458
b1816	yoaE	44.406	48.4371	67.5783
b1817	manX	252.104	197.116	194.885
b1818	manY	285.362	232.837	224.639
b1819	manZ	306.745	253.532	232.304
b1820	yobD	25.6272	21.5392	20.5505
b1821	mntP	38.7327	27.6212	78.7718
b1822	rlmA	75.1421	70.7697	106.216
b1823	cspC	7033.12	6000.43	5820.7
b1824	yobF	3162.74	2667.54	2746.13
b1825	yebO	395.811	384.655	447.611
b1826	mgrB	138.309	143.393	136.363
b1827	kdgR	159.699	141.881	156.719
b1828	yebQ	4.04779	2.8087	4.32893
b1829	htpX	339.7	420.89	394.084
b1830	prc	317.458	248.116	309.315
b1831	proQ	1168.45	931.765	1129.91
b1832	msrC	275.351	212.123	228.017
b1833	yebS	16.7766	18.9458	25.9102
b1834	yebT	22.5615	22.1427	31.7951
b1835	rsmF	51.119	34.4201	42.8128
b1836	yebV	22.0752	120.42	20.6058
b1837	yebW	27.2672	30.6634	33.8742
b1838	pphA	2.35899	17.33	6.56462
b1839	yebY	224.548	177.731	247.568
b1840	yebZ	122.591	105.343	240.778
b1841	yobA	136.949	121.67	206.64
b1842	holE	95.4711	72.2509	75.3232
b1843	yobB	30.1202	26.573	36.9138
b1844	exoX	45.8872	50.2618	50.8144
b1845	ptrB	7.89121	7.11707	11.0899
b1846	yebE	13.5403	15.7783	31.4178
b1847	yebF	140.135	139.328	202.587
b1848	yebG	171.931	142.476	193.709
b1849	purT	26.0128	19.3873	20.0684
b1850	eda	482.872	344.712	428.996
b1851	edd	47.0326	33.8978	39.5817
b1852	zwf	264.355	218.931	224.458
b1853	yebK	41.9859	25.7829	34.4448
b1854	pykA	186.265	132.403	152.637
b1855	lpxM	120.502	104.806	156.484
b1856	mepM	92.4211	196.87	318.794
b1857	znuA	153.521	484.585	393.073
b1858	znuC	55.2583	94.3789	128.442
b1859	znuB	46.9886	74.8585	150.683
b1860	ruvB	94.8135	91.7874	105.308
b1861	ruvA	79.1459	74.6278	99.2892
b1862	yebB	1.39014	2.25786	4.17893
b1863	ruvC	378.365	320.111	397.456
b1864	yebC	502.42	407.224	528.378
b1865	nudB	298.328	259.67	346.003
b1866	aspS	311.677	288.173	350.018
b1867	yecD	44.44	40.5437	51.5678
b1868	yecE	23.7832	18.4018	23.2589
b1869	yecN	147.504	136.203	135.836
b1870	cmoA	146.779	108.057	141.958
b1871	cmoB	127.554	96.4527	133.633
b1872	torZ	2.75641	4.32766	29.5978
b1873	torY	0.599982	2.3304	53.8301
b1874	cutC	65.4991	178.261	398.285
b1875	yecM	68.4838	58.0371	54.4867
b1876	argS	254.677	226.079	288.89
b1877	yecT	4.64626	4.3549	10.7165
b1878	flhE	12.9674	4.72427	5.49387
b1879	flhA	11.9306	5.14819	6.38893
b1880	flhB	15.5971	3.43111	6.37214
b1881	cheZ	6.62077	8.82551	7.95344
b1882	cheY	5.12634	5.63682	5.59333
b1883	cheB	1.19285	1.43918	2.09562
b1884	cheR	1.20448	1.28019	2.10984
b1885	tap	1.05198	1.34152	1.83256
b1886	tar	2.05391	1.79423	2.32141
b1887	cheW	5.61084	5.50467	6.25868
b1888	cheA	3.62442	2.77843	3.88679
b1889	motB	2.33699	2.09819	3.9149
b1890	motA	4.06208	2.55312	5.21327
b1891	flhC	44.2482	16.695	21.6499
b1892	flhD	62.8791	25.9422	30.4606
b1893	insB1	0.498	0.498	0.498
b1894	insA	0.498	0.498	0.498
b1895	uspC	9.48462	12.1556	7.48894
b1896	otsA	5.96949	29.3852	9.74388
b1897	otsB	2.49162	32.4784	3.7549
b1900	araG	1.36846	2.23554	4.24003
b1901	araF	1.24653	3.66697	5.48532
b1902	ftnB	39.323	37.0737	46.9683
b1904	yecR	12.8351	5.42484	20.7418
b1905	ftnA	158.606	76.8103	125.025
b1906	yecH	6.40998	15.9452	7.77671
b1907	tyrP	55.3809	31.4006	42.6894
b1908	yecA	64.7119	85.4406	84.8392
b1909	leuZ	5842.26	8038.76	4160.84
b1910	cysT	6684.9	8534.62	4484.92
b1911	glyW	3361.6	4355.49	2286.27
b1912	pgsA	74.7919	73.7546	74.0508
b1913	uvrC	72.4808	70.7582	77.2163
b1914	uvrY	164.842	215.26	222.269
b1915	yecF	229.315	213.363	290.634
b1916	sdiA	30.0801	50.646	65.1838
b1917	yecC	47.7774	44.9175	56.524
b1918	yecS	45.4656	47.2203	53.5514
b1919	dcyD	52.3802	51.1618	54.6901
b1920	fliY	71.1339	73.6057	80.964
b1921	fliZ	32.41	4.37832	8.48416
b1922	fliA	69.7113	7.73273	13.5777
b1923	fliC	19.3185	30.7398	36.2995
b1924	fliD	3.93345	1.55324	2.49177
b1925	fliS	5.74624	2.40032	3.35257
b1926	fliT	5.43364	3.53189	4.32576
b1927	amyA	7.14252	15.953	9.01803
b1928	yedD	251.971	249.331	256
b1929	yedE	165.914	116.962	126.949
b1930	yedF	279.986	192.487	213.433
b1931	yedK	3.30409	5.04426	3.78616
b1932	yedL	3.07669	4.49156	4.88879
b1936	intG	3.29029	3.66313	6.33857
b1937	fliE	51.3996	9.61624	12.4328
b1938	fliF	34.3938	5.09773	9.42383
b1939	fliG	38.9676	6.70038	13.5173
b1940	fliH	43.3228	7.65202	13.4179
b1941	fliI	20.5341	3.69409	6.5801
b1942	fliJ	12.9439	1.04724	3.97749
b1943	fliK	8.32403	1.74645	2.9654
b1944	fliL	78.2548	12.9829	21.4436
b1945	fliM	52.0554	8.57735	16.1204
b1946	fliN	48.5951	7.36621	14.9019
b1947	fliO	41.2386	8.6317	14.7757
b1948	fliP	18.0239	3.97354	6.15833
b1949	fliQ	18.2071	3.45219	7.21503
b1950	fliR	6.37289	2.02932	3.29745
b1951	rcsA	5.10401	4.69458	14.5844
b1952	dsrB	106.077	105.944	93.6039
b1953	yodD	3.16345	15.0594	11.0885
b1954	dsrA	4.2563	4.05791	5.98055
b1955	yedP	4.72775	14.3585	7.80286
b1956	yedQ	12.526	12.4137	13.6967
b1957	yodC	17.4671	44.1069	23.8184
b1958	yedI	15.6632	22.9137	20.9976
b1959	yedA	0.943593	1.34777	1.33838
b1960	vsr	42.1587	35.0573	57.4176
b1961	dcm	68.0795	50.2396	75.038
b1962	yedJ	53.0859	85.1278	132.842
b1963	yedR	32.6003	69.8185	87.362
b1967	hchA	14.8322	44.2743	26.1766
b1968	yedV	15.5615	13.0515	26.9141
b1969	yedW	30.8236	27.0829	54.8424
b1970	hiuH	1.65722	3.53683	6.34985
b1971	yedY	9.76123	15.7592	19.1896
b1972	yedZ	6.71712	11.0926	19.1786
b1973	zinT	10.0431	110.252	30.5037
b1974	yodB	2.5179	7.74924	19.8049
b1975	serU	116.927	145.074	95.1814
b1976	mtfA	37.5246	23.01	24.0811
b1977	asnT	802.149	1166.58	583.559
b1978	yeeJ	3.05029	3.91344	5.48809
b1981	shiA	34.3407	35.434	29.3449
b1982	amn	43.4392	35.1839	34.0448
b1983	yeeN	340.993	173.468	160.501
b1984	asnW	225.256	267.937	125.644
b1985	yeeO	4.23479	7.96206	8.69855
b1986	asnU	30.7394	32.2631	32.6035
b1987	cbl	2.74325	6.38796	10.0391
b1988	nac	0.829765	2.87736	5.44602
b1989	asnV	9.07336	12.711	13.9265
b1990	ldtA	8.17569	15.2889	19.253
b1991	cobT	6.17434	10.5968	14.2858
b1992	cobS	7.42929	14.1369	16.4262
b1993	cobU	10.4295	20.1311	30.4599
b1994	insH1	3.05564	3.06419	6.61594
b1996	insD1	0.784441	0.634181	0.896542
b1997	insC1	0.498	0.498	0.498
b1999	yeeP	7.73786	7.91466	11.253
b2000	flu	62.5867	36.1995	29.0678
b2001	yeeR	6.74087	6.68272	5.14113
b2002	yeeS	5.96002	7.19892	8.97749
b2003	yeeT	0.498	1.8387	0.823313
b2004	cbeA	0.498	1.68804	1.02731
b2005	cbtA	0.498	1.02	0.912754
b2006	yeeW	4.29325	5.24233	7.90372
b2007	yeeX	700.808	616.32	662.157
b2008	yeeA	23.4218	26.2161	30.4905
b2009	sbmC	9.60486	28.1242	13.7698
b2010	dacD	6.43909	9.98493	13.0933
b2011	sbcB	36.4947	25.7842	29.3106
b2012	yeeD	30.0986	106.353	179.808
b2013	yeeE	5.01176	41.2779	91.5712
b2014	plaP	1370.15	1209.81	1235.03
b2015	yeeY	13.4009	22.837	36.248
b2016	yeeZ	98.788	141.305	158.04
b2017	yefM	67.0764	157.601	114.953
b2018	hisL	511.56	882.499	379.244
b2019	hisG	93.5812	65.2777	223.448
b2020	hisD	76.6239	55.3482	193.676
b2021	hisC	67.566	51.4365	170.875
b2022	hisB	79.9401	63.842	175.078
b2023	hisH	82.6558	62.308	163.817
b2024	hisA	79.676	55.0347	154.838
b2025	hisF	95.3238	58.3673	163.292
b2026	hisI	123.506	73.8856	190.285
b2027	wzzB	719.933	600.818	709.926
b2028	ugd	13.1043	10.8285	26.2802
b2029	gnd	1306.84	974.685	1097.44
b2030	insH1	3.131	3.19099	3.31217
b2032	wbbK	92.9053	78.392	102.213
b2033	wbbJ	149.354	120.104	148.489
b2034	wbbI	139.729	106.164	128.079
b2035	wbbH	62.2015	52.0033	62.4514
b2036	glf	131.895	101.055	117.234
b2037	wzxB	107.574	95.205	112.469
b2038	rfbC	165.761	141.635	184.309
b2039	rfbA	207.182	174.637	218.23
b2040	rfbD	258.25	212.665	275.012
b2041	rfbB	312.164	247.933	315.067
b2042	wcaN	672.867	554.68	599.876
b2043	wcaM	3.28751	5.06791	5.23414
b2044	wcaL	2.57033	3.02264	4.78274
b2045	wcaK	0.817115	1.64291	1.93155
b2046	wzxC	0.656586	1.02476	1.98448
b2047	wcaJ	0.721338	1.11351	2.18548
b2048	cpsG	0.841757	1.4639	1.97425
b2049	cpsB	0.751637	1.5897	2.22946
b2050	wcaI	0.659693	1.21977	2.50534
b2051	wcaH	0.687169	1.40473	2.9473
b2052	wcaG	0.615541	1.21522	2.987
b2053	gmd	0.751016	1.18446	3.81628
b2054	wcaF	0.498	0.557637	2.25348
b2055	wcaE	0.498	0.925974	3.68475
b2056	wcaD	0.498	1.04758	2.5746
b2057	wcaC	0.498	1.1625	1.52125
b2058	wcaB	0.498	0.797636	1.37276
b2059	wcaA	0.498	0.949431	1.17949
b2060	wzc	0.498	0.748214	1.16939
b2061	wzb	0.498	0.498	1.00774
b2062	wza	0.498	0.498	1.87812
b2063	yegH	36.4141	32.7365	35.5803
b2064	asmA	62.7056	61.8155	80.8378
b2065	dcd	305.028	319.022	426.014
b2066	udk	195.973	161.213	197.595
b2067	yegE	8.00926	5.676	6.5333
b2068	alkA	7.08231	8.21415	6.7824
b2069	yegD	62.7894	58.1805	106.381
b2070	yegI	2.31661	2.78657	4.64664
b2071	yegJ	1.40696	3.17907	3.53635
b2072	yegK	2.17242	2.41085	5.11523
b2073	yegL	2.68405	3.16017	6.07265
b2074	mdtA	9.60865	11.1127	14.5716
b2075	mdtB	7.43757	5.99208	8.89469
b2076	mdtC	7.07301	5.6976	7.4388
b2077	iceT	5.91489	6.5511	6.29508
b2078	baeS	5.66408	5.7025	5.27279
b2079	baeR	37.192	38.2992	30.8753
b2080	yegP	4.09941	21.6012	5.79658
b2081	yegQ	193.832	194.637	312.864
b2082	ogrK	14.1822	33.1859	39.4212
[truncated: 2,499 more rows]

## Sheet: Sorted_pops_normalized_exp
bnum	Gene	High-GFP	Low-GFP
b0001	thrL	4283.37	4073.32
b0002	thrA	118.553	127.503
b0003	thrB	57.4022	59.4068
b0004	thrC	77.4646	75.6034
b0005	yaaX	76.4629	80.4534
b0006	yaaA	45.9654	54.4878
b0007	yaaJ	9.96238	7.58198
b0008	talB	609.545	640.33
b0009	mog	156.398	147.886
b0010	satP	94.6389	83.1666
b0011	yaaW	5.68306	5.47144
b0013	yaaI	4.14139	2.82819
b0014	dnaK	513.374	591.649
b0015	dnaJ	186.374	209.253
b0016	insL1	1.58225	2.18893
b0018	mokC	57.4948	55.2913
b0019	nhaA	127.808	93.6216
b0020	nhaR	90.5415	82.2706
b0021	insB1	1.01	1.01
b0022	insA	18.3988	17.4982
b0023	rpsT	39491.8	45473.1
b0024	yaaY	49.7634	31.5238
b0025	ribF	172.674	166.528
b0026	ileS	184.521	143.621
b0027	lspA	211.113	217.833
b0028	fkpB	89.7773	80.8126
b0029	ispH	74.378	67.0451
b0030	rihC	8.72717	8.92024
b0031	dapB	58.6345	53.7674
b0032	carA	10.905	10.0926
b0033	carB	10.6578	9.20889
b0034	caiF	91.7218	91.5333
b0035	caiE	10.6689	9.42414
b0036	caiD	3.64117	2.91978
b0037	caiC	5.60234	5.01097
b0038	caiB	5.78643	4.74082
b0039	caiA	20.0177	13.9529
b0040	caiT	3.22727	2.55592
b0041	fixA	2.62116	1.16124
b0042	fixB	1.44261	1.01
b0043	fixC	1.35242	1.01
b0044	fixX	2.39203	1.01
b0045	yaaU	2.35546	1.6475
b0046	kefF	9.44009	7.69239
b0047	kefC	5.51647	5.37478
b0048	folA	204.891	215.74
b0049	apaH	27.9781	29.9711
b0050	apaG	118.185	131.752
b0051	rsmA	119.715	128.89
b0052	pdxA	82.0522	98.4219
b0053	surA	173.218	195.726
b0054	lptD	122.29	137.049
b0055	djlA	66.5544	63.9358
b0058	rluA	66.0828	76.4119
b0059	rapA	48.2262	46.5629
b0060	polB	18.2207	9.24611
b0061	araD	1.50869	1.39977
b0062	araA	2.69866	2.28961
b0063	araB	1.51486	1.01
b0064	araC	10.6523	7.78201
b0065	yabI	84.104	87.6861
b0066	thiQ	6.376	7.34437
b0067	thiP	8.03502	7.87538
b0068	thiB	15.9768	17.6075
b0069	sgrR	10.8284	11.355
b0070	setA	30.0932	30.8854
b0071	leuD	50.1152	33.3376
b0072	leuC	37.1282	19.2832
b0073	leuB	52.2626	21.3216
b0074	leuA	65.5595	24.5352
b0075	leuL	1072.47	911.498
b0076	leuO	29.7714	26.6008
b0077	ilvI	24.9273	23.1477
b0078	ilvH	34.4117	34.0668
b0080	cra	88.0636	91.5463
b0081	mraZ	290.395	323.692
b0082	rsmH	119.533	119.656
b0083	ftsL	194.144	183.165
b0084	ftsI	132.805	151.171
b0085	murE	38.6964	48.3939
b0086	murF	29.9109	37.7529
b0087	mraY	47.0478	59.5496
b0088	murD	49.1357	64.0298
b0089	ftsW	54.6706	63.8488
b0090	murG	63.4941	63.8297
b0091	murC	43.8492	44.6156
b0092	ddlB	98.9148	99.8414
b0093	ftsQ	96.0701	96.9902
b0094	ftsA	112.812	114.748
b0095	ftsZ	207.137	206.229
b0096	lpxC	2354.73	1973.95
b0097	secM	239.709	247.675
b0098	secA	224.169	280.266
b0099	mutT	30.9699	37.8888
b0101	yacG	62.0407	59.4671
b0102	zapD	36.6175	33.9883
b0103	coaE	67.6954	65.2674
b0104	guaC	127.18	121.347
b0106	hofC	10.339	9.02998
b0107	hofB	11.8708	9.52104
b0108	ppdD	6.02988	3.67223
b0109	nadC	62.657	58.7863
b0110	ampD	31.7917	28.8991
b0111	ampE	36.5376	37.3234
b0112	aroP	65.9726	64.7854
b0113	pdhR	212.171	163.391
b0114	aceE	689.614	596.062
b0115	aceF	637.209	655.592
b0116	lpd	750.68	843.571
b0117	yacH	1.66918	1.17373
b0118	acnB	313.462	318.214
b0119	yacL	162.228	143.369
b0120	speD	185.787	190.684
b0121	speE	267.126	244.778
b0122	yacC	352.222	316.815
b0123	cueO	22.7511	17.2181
b0124	gcd	126.289	131.048
b0125	hpt	417.422	387.436
b0126	can	740.144	788.903
b0127	yadG	107.164	89.2039
b0128	yadH	118.869	112.389
b0129	yadI	41.2446	35.9119
b0130	yadE	26.1131	21.6735
b0131	panD	912.649	1043.57
b0132	yadD	31.7793	24.9022
b0133	panC	83.2196	87.772
b0134	panB	71.7092	76.9085
b0135	yadC	25.1588	19.4183
b0136	yadK	16.1545	10.3349
b0137	yadL	15.0049	11.9269
b0138	yadM	10.1449	7.84159
b0139	htrE	6.19578	4.6745
b0140	yadV	4.98675	4.41932
b0141	yadN	26.5575	24.0935
b0142	folK	34.7723	35.6902
b0143	pcnB	139.297	139.386
b0144	gluQ	21.8594	18.4105
b0145	dksA	1764.37	1799.46
b0146	sfsA	213.239	234.479
b0147	ligT	19.2868	22.252
b0148	hrpB	17.7101	14.5889
b0149	mrcB	40.9126	45.3963
b0150	fhuA	93.7942	117.153
b0151	fhuC	20.4418	24.9925
b0152	fhuD	12.056	13.54
b0153	fhuB	8.62617	9.93251
b0154	hemL	84.9608	85.7148
b0155	clcA	85.2893	73.3028
b0156	erpA	2277.68	2341.39
b0157	yadS	45.6914	56.5016
b0158	btuF	38.7241	39.0181
b0159	mtn	232.601	239.244
b0160	dgt	43.2554	43.8828
b0161	degP	292.109	303.111
b0162	cdaR	60.3518	74.7131
b0163	yaeH	274.715	276.62
b0164	yaeI	12.0298	11.6526
b0166	dapD	234.128	244.49
b0167	glnD	18.2284	16.4325
b0168	map	883.62	968.85
b0169	rpsB	5380.8	5823.2
b0170	tsf	3424.85	3717.53
b0171	pyrH	235.683	259.552
b0172	frr	773.139	814.765
b0173	dxr	80.2456	91.9489
b0174	ispU	421.885	476.984
b0175	cdsA	347.14	382.513
b0176	rseP	305.895	350.047
b0177	bamA	330.613	370.945
b0178	skp	1821.43	1896.04
b0179	lpxD	640.72	700.268
b0180	fabZ	553.785	578.253
b0181	lpxA	500.821	531.106
b0182	lpxB	109.766	117.74
b0183	rnhB	55.9056	61.5388
b0184	dnaE	59.5902	67.9352
b0185	accA	200.03	213.852
b0186	ldcC	15.4534	12.0049
b0187	yaeR	83.3671	93.3339
b0188	tilS	24.9025	27.8567
b0189	rof	325.573	292.276
b0190	yaeQ	67.4501	69.7295
b0191	arfB	46.9045	47.4122
b0192	nlpE	78.5864	64.5172
b0193	yaeF	11.5845	12.1334
b0194	proS	145.96	115.266
b0195	tsaA	53.9669	58.7388
b0196	rcsF	120.81	125.261
b0197	metQ	396.677	435.257
b0198	metI	91.3516	95.9377
b0199	metN	28.6703	34.8494
b0200	gmhB	181.099	173.389
b0201	rrsH	1.01	1.01
b0202	ileV	1.01	1.01
b0203	alaV	666.802	737.87
b0204	rrlH	1.01	1.01
b0205	rrfH	1.01	1.01
b0206	aspU	537.562	628.842
b0207	dkgB	36.476	30.3668
b0208	yafC	22.0424	19.5869
b0209	yafD	60.7924	39.709
b0210	yafE	55.0333	40.2222
b0211	mltD	595.024	509.208
b0212	gloB	111.988	106.927
b0213	yafS	66.4325	65.1132
b0214	rnhA	161.754	165.077
b0215	dnaQ	140.356	133.932
b0216	aspV	1632.74	1757.27
b0217	yafT	61.5813	52.3082
b0218	yafU	8.94834	5.19315
b0219	yafV	51.8851	42.935
b0220	ivy	449.19	671.754
b0221	fadE	12.2195	8.77512
b0222	gmhA	118.774	127.099
b0223	yafJ	38.0302	39.9102
b0224	yafK	286.768	189.935
b0225	yafQ	423.671	207.158
b0226	dinJ	626.035	272.063
b0227	yafL	5.20312	3.84865
b0228	rayT	12.1552	12.641
b0229	lfhA	1.86677	1.28347
b0230	lafU	4.4917	2.27083
b0231	dinB	17.1389	9.80862
b0232	yafN	237.856	63.1053
b0233	yafO	173.903	47.7269
b0234	yafP	50.1531	16.251
b0235	ykfJ	11.6076	3.03716
b0236	prfH	9.40168	2.19101
b0237	pepD	162.882	178.768
b0238	gpt	468.181	493.391
b0239	frsA	37.5515	27.3645
b0240	crl	3191.06	3316.21
b0241	phoE	6.5963	6.27384
b0242	proB	61.3609	55.7686
b0243	proA	50.0094	44.6486
b0244	thrW	750.312	632.358
b0245	ykfI	2.14423	3.09021
b0246	yafW	2.20618	1.01
b0247	ykfG	1.38779	1.01
b0248	yafX	1.3008	1.01
b0249	ykfF	2.88386	1.30978
b0250	ykfB	48.2127	40.2931
b0251	yafY	6.84192	5.52128
b0252	yafZ	3.52791	1.57936
b0253	ykfA	24.0708	17.3081
b0254	perR	12.4476	11.318
b0256	insI1	5.26579	5.11485
b0258	ykfC	9.59577	5.6642
b0259	insH1	1.01	1.01
b0260	mmuP	5.96628	5.3594
b0261	mmuM	13.9623	12.1287
b0262	afuC	7.50752	2.32474
b0263	afuB	9.55743	1.60221
b0264	insB1	1.08099	1.01
b0265	insA	1.64123	1.78073
b0266	yagB	52.7645	50.1792
b0267	yagA	2.34058	1.01
b0268	yagE	2.90969	2.80389
b0269	yagF	2.80698	2.71726
b0270	yagG	1.41199	1.01
b0271	yagH	1.12957	1.01
b0272	yagI	41.764	35.9914
b0273	argF	22.4742	6.70637
b0274	insB1	1.01	1.01
b0275	insA	1.01	1.01
b0276	yagJ	100.403	89.0374
b0277	yagK	45.1618	37.0956
b0278	yagL	29.8904	29.5101
b0279	yagM	7.01581	6.67264
b0280	yagN	469.227	424.4
b0281	intF	89.4847	58.9246
b0283	paoD	3.29336	2.15592
b0284	paoC	2.15058	1.70663
b0285	paoB	3.23371	1.37286
b0286	paoA	3.95262	2.11426
b0287	yagU	83.4462	92.1323
b0288	ykgJ	18.4835	15.5859
b0289	ecpE	5.82714	3.90227
b0290	ecpD	5.44797	4.39193
b0291	ecpC	2.50547	1.65231
b0292	ecpB	3.68379	3.50387
b0293	ecpA	16.5689	15.7877
b0294	ecpR	32.4554	28.4939
b0295	ykgL	81.0953	85.4301
b0296	ykgM	1194.33	1667.11
b0297	eaeH	2.26846	1.01
b0298	insE1	1.01	1.01
b0299	insF1	1.01	1.01
b0300	ykgA	21.7408	20.7867
b0301	rclC	14.5962	13.3684
b0303	rclB	15.5381	10.0145
b0304	rclA	5.0558	3.97784
b0305	rclR	8.47868	8.23068
b0306	ykgE	3.85155	2.2843
b0307	ykgF	5.24818	4.02596
b0308	ykgG	14.7796	14.0202
b0310	ykgH	8.66741	5.43478
b0311	betA	28.0506	14.5275
b0312	betB	43.1981	21.2768
b0313	betI	49.8276	31.2483
b0314	betT	47.7373	36.2812
b0315	yahA	129.214	136.993
b0316	yahB	23.5807	21.3698
b0317	yahC	3.912	2.81606
b0318	yahD	6.59371	5.68396
b0319	yahE	2.3518	1.86427
b0320	yahF	2.06768	1.01
b0321	yahG	2.1061	1.27774
b0323	yahI	1.59378	1.01
b0324	yahJ	8.03588	5.8947
b0325	yahK	14.6433	8.6985
b0326	yahL	7.14859	4.10986
b0327	yahM	79.8735	70.6759
b0328	yahN	5.28197	4.26803
b0329	yahO	212.029	213.155
b0330	prpR	3.22038	1.73554
b0331	prpB	2.41926	1.28347
b0333	prpC	1.96138	1.01
b0334	prpD	1.59028	1.01
b0335	prpE	2.30136	1.57198
b0336	codB	17.4788	16.9133
b0337	codA	19.197	18.4364
b0338	cynR	5.06634	4.92655
b0339	cynT	3.04036	2.06436
b0340	cynS	2.91551	3.19865
b0341	cynX	4.55262	3.77134
b0342	lacA	5.93671	4.94219
b0343	lacY	3.60217	3.31623
b0344	lacZ	1.75268	1.01
b0345	lacI	31.0012	27.2023
b0346	mhpR	14.0513	13.6669
b0347	mhpA	2.53977	1.64598
b0348	mhpB	1.70108	1.12564
b0349	mhpC	2.06783	1.28301
b0350	mhpD	1.93373	1.06567
b0351	mhpF	2.20491	1.65995
b0352	mhpE	3.21446	2.97831
b0353	mhpT	4.51741	2.56559
b0354	yaiL	122.114	129.187
b0355	frmB	60.8242	65.6027
b0356	frmA	109.49	106.412
b0357	frmR	166.397	151.461
b0358	yaiO	10.7904	8.8946
b0360	insC1	1.01	1.01
b0361	insD1	1.01	1.01
b0363	yaiP	3.52104	2.69359
b0364	yaiS	2.793	1.9968
b0365	tauA	2.6906	1.24708
b0366	tauB	2.30142	1.18369
b0367	tauC	1.34851	1.01
b0368	tauD	2.64158	1.69395
b0369	hemB	72.5977	63.2437
b0372	insF1	1.56183	1.0877
b0373	insE1	1.01	1.01
b0375	yaiV	3.48762	2.64528
b0376	ampH	15.4402	15.9137
b0377	sbmA	38.9947	39.7774
b0378	yaiW	44.691	52.5448
b0379	yaiY	40.9565	63.2988
b0380	yaiZ	73.5416	79.1099
b0381	ddlA	112.696	119.657
b0382	iraP	229.779	251.474
b0383	phoA	24.8947	21.8279
b0384	psiF	39.1938	29.2121
b0385	yaiC	4.30706	2.13494
b0386	proC	33.0172	27.4785
b0387	yaiI	128.509	121.569
b0388	aroL	251.237	214.503
b0389	yaiA	452.579	420.13
b0390	aroM	162.09	126.19
b0391	yaiE	1538.58	1694.58
b0392	ykiA	147.095	143.128
b0393	rdgC	112.016	115.678
b0394	mak	13.1165	12.7472
b0396	araJ	14.7079	13.3724
b0397	sbcC	8.75656	8.30149
b0398	sbcD	12.1322	14.2347
b0399	phoB	16.9714	12.0145
b0400	phoR	14.3689	11.8552
b0401	brnQ	131.939	104.797
b0402	proY	58.5349	48.9458
b0403	malZ	9.36655	6.41348
b0404	acpH	16.3719	14.114
b0405	queA	86.9982	84.0561
b0406	tgt	614.513	665.606
b0407	yajC	2167.53	2392.11
b0408	secD	391.382	450.35
b0409	secF	423.007	495.93
b0410	yajD	226.929	252.196
b0411	tsx	313.464	327.049
b0412	yajI	47.1797	72.2668
b0413	nrdR	94.1271	95.3474
b0414	ribD	56.9023	54.0389
b0415	ribE	286.872	293.079
b0416	nusB	354.182	401.965
b0417	thiL	37.3924	45.7511
b0418	pgpA	151.958	162.741
b0419	yajO	38.1415	31.8759
b0420	dxs	51.8196	52.4981
b0421	ispA	69.0342	79.1778
b0422	xseB	61.5867	59.6702
b0423	thiI	127.777	127.373
b0424	yajL	28.2516	19.8554
b0425	panE	27.9967	22.378
b0426	yajQ	911.845	999.292
b0427	yajR	23.3538	25.7617
b0428	cyoE	639.362	873.937
b0429	cyoD	637.969	907.366
b0430	cyoC	349.763	485.974
b0431	cyoB	370.857	493.444
b0432	cyoA	921.388	1183.84
b0433	ampG	64.5202	83.7119
b0434	yajG	240.551	284.207
b0435	bolA	1613.74	1601.39
b0436	tig	2240.88	2313.53
b0437	clpP	416.428	378.881
b0438	clpX	769.474	697.43
b0439	lon	476.149	492.821
b0440	hupB	5522.66	6140.12
b0441	ppiD	198.827	206.507
b0442	ybaV	22.9405	15.0919
b0443	fadM	22.3209	14.5859
b0444	queC	86.9048	93.4141
b0445	ybaE	1.87521	1.03273
b0446	cof	63.5255	54.969
b0447	ybaO	50.0727	47.135
b0448	mdlA	30.6327	27.1516
b0449	mdlB	17.961	18.5186
b0450	glnK	3.45258	2.06707
b0451	amtB	13.8214	12.3946
b0452	tesB	26.226	27.4259
b0453	ybaY	330.282	350.798
b0454	ybaZ	11.773	7.38124
b0455	ffs	5410.53	3700.09
b0456	ybaA	172.578	142.003
b0457	ylaB	18.1219	15.5737
b0458	ylaC	236.271	189.913
b0459	maa	873.104	829.492
b0460	hha	3880.44	3502.56
b0461	tomB	2483.2	1957.07
b0462	acrB	157.361	171.979
b0463	acrA	233.85	247.308
b0464	acrR	147.567	137.483
b0465	mscK	63.8985	78.0329
b0466	ybaM	54.6133	49.8247
b0467	priC	25.2509	23.8176
b0468	ybaN	90.415	87.9979
b0469	apt	253.968	275.797
b0470	dnaX	75.7356	71.9901
b0471	ybaB	205.203	196.377
b0472	recR	135.661	139.764
b0473	htpG	241.013	262.644
b0474	adk	545.541	523.417
b0475	hemH	22.744	24.5048
b0476	aes	8.53603	5.4867
b0477	gsk	34.5045	33.6193
b0478	ybaL	58.9984	49.1899
b0479	fsr	13.3982	14.881
b0480	ushA	31.4117	30.0087
b0481	ybaK	38.0216	38.9501
b0482	ybaP	32.3361	30.0081
b0483	ybaQ	271.769	265.341
b0484	copA	32.2652	34.2268
b0485	glsA	23.3488	28.1077
b0486	ybaT	16.7808	19.0539
b0487	cueR	47.3551	41.1896
b0488	ybbJ	40.086	35.6113
b0489	qmcA	35.95	26.8862
b0490	fetA	68.6649	72.4314
b0491	fetB	39.8221	45.9109
b0492	ybbN	78.927	79.5334
b0493	ybbO	44.3956	47.3251
b0494	tesA	38.3121	41.1504
b0495	ybbA	45.8357	30.2206
b0496	ybbP	26.445	17.1635
b0497	rhsD	15.4814	9.78667
b0498	ybbC	143.574	102.957
b0499	rhsH	48.7718	40.2265
b0501	ybbD	17.7101	16.4429
b0502	ylbG	14.7877	14.7338
b0503	mnmH	10.1915	8.06535
b0504	allS	1.64348	1.01
b0505	allA	7.86016	8.35335
b0506	allR	152.117	107.063
b0507	gcl	3.86798	2.54172
b0508	hyi	2.37667	1.41922
b0509	glxR	2.7495	1.51453
b0511	ybbW	1.21699	1.01
b0512	allB	8.45756	4.71029
b0513	ybbY	3.63467	2.72766
b0514	glxK	5.29014	4.47405
b0515	allE	35.0151	31.3307
b0516	allC	9.40428	7.43746
b0517	allD	1.20216	1.01
b0518	fdrA	1.07579	1.01
b0520	ylbF	3.33834	1.43238
b0521	ybcF	2.91603	1.82789
b0522	purK	20.2648	25.4724
b0523	purE	26.0456	31.6479
b0524	lpxH	258.867	290.659
b0525	ppiB	1513.16	1725.06
b0526	cysS	57.8846	54.5371
b0527	ybcI	12.962	14.9873
b0528	ybcJ	180.884	179.898
b0529	folD	85.2507	88.4111
b0530	sfmA	8.57274	7.73369
b0531	sfmC	1.68893	1.01
b0532	sfmD	3.45223	2.25255
b0533	sfmH	1.82032	1.08196
b0534	sfmF	6.20974	4.42806
b0535	sfmZ	7.29896	3.74661
b0536	argU	463.901	410.226
b0537	intD	111.037	89.7502
b0539	exoD	5.58023	4.56928
b0540	insE1	1.01	1.01
b0541	insF1	3.31745	2.99845
b0542	renD	129.891	120.749
b0543	emrE	206.635	200.738
b0544	ybcK	8.68142	6.63796
b0545	ybcL	22.4259	12.3463
b0546	ybcM	98.5134	68.1255
b0547	ybcN	3.51164	2.15764
b0548	ninE	1.01	1.45719
b0549	ybcO	1.77968	1.24739
b0550	rusA	2.08106	1.3514
b0551	quuD	11.2191	10.3707
b0552	insH1	1.01	1.01
b0553	nmpC	26.794	27.5545
b0554	essD	52.0274	35.4566
b0555	rrrD	22.9026	14.859
b0556	rzpD	9.30104	4.98139
b0557	borD	586.483	620.258
b0558	ybcV	5.62661	3.67234
b0559	ybcW	67.5883	51.8205
b0560	nohD	1.53743	1.43302
b0561	tfaD	6.01338	4.19926
b0562	ybcY	21.6341	17.7948
b0563	tfaX	21.3859	17.0395
b0564	appY	24.6226	19.0167
b0565	ompT	1016.19	922.524
b0566	envY	3.96579	2.48782
b0567	ybcH	3.23326	2.79201
b0568	nfrA	4.82742	3.88868
b0569	nfrB	7.2423	5.43461
b0570	cusS	6.17158	6.33143
b0571	cusR	26.3365	23.881
b0572	cusC	1.6437	1.20703
b0573	cusF	5.41699	3.33493
b0574	cusB	3.2115	2.45684
b0575	cusA	3.59117	2.18634
b0576	pheP	116.025	125.597
b0577	ybdG	145.523	173.005
b0578	nfsB	222.141	235.129
b0579	ybdF	154.382	148.884
b0580	ybdJ	195.587	212.119
b0581	ybdK	11.5212	6.16212
b0582	insL1	1.01	1.01
b0583	entD	13.691	12.9365
b0584	fepA	24.1524	27.989
b0585	fes	11.9733	24.0971
b0586	entF	5.13304	6.7733
b0587	fepE	2.9078	2.98043
b0588	fepC	16.648	24.529
b0589	fepG	19.0987	23.3348
b0590	fepD	45.6634	42.6923
b0591	entS	37.2709	43.1092
b0592	fepB	14.1057	15.9927
b0593	entC	26.1394	37.8107
b0594	entE	10.1499	14.207
b0595	entB	10.9579	13.397
b0596	entA	9.85919	12.1208
b0597	entH	10.3488	13.07
b0598	cstA	15.182	13.5705
b0599	ybdH	15.0398	14.2815
b0600	ybdL	12.7592	13.8631
b0601	ybdM	10.692	10.149
b0602	ybdN	3.06123	2.83758
b0603	ybdO	13.1568	12.4991
b0604	dsbG	35.237	30.5012
b0605	ahpC	1028.61	1544.76
b0606	ahpF	195.321	325.81
b0607	uspG	290.481	269.499
b0608	ybdR	11.5721	8.32315
b0610	rnk	289.437	264.636
b0611	rna	115.765	115.519
b0612	citT	11.8853	9.43536
b0613	citG	1.25403	1.01
b0614	citX	2.78583	2.39259
b0615	citF	1.41737	1.01
b0616	citE	1.01	1.01
b0617	citD	1.01	1.01
b0618	citC	1.04979	1.01
b0619	citA	8.97005	6.74022
b0620	citB	12.938	9.23326
b0621	dcuC	9.69015	10.8421
b0622	pagP	39.8013	37.1679
b0623	cspE	43634.9	49496.5
b0624	flc	141.526	129.71
b0627	tatE	1233.38	1384.54
b0628	lipA	250.035	213.022
b0629	ybeF	12.4484	9.2093
b0630	lipB	140.295	116.873
b0631	ybeD	1105.37	813.594
b0632	dacA	273.073	324.588
b0633	rlpA	104.598	118.811
b0634	mrdB	71.3864	80.7013
b0635	mrdA	83.02	93.5599
b0636	rlmH	193.046	191.638
b0637	rsfS	340.986	357.144
b0638	cobC	14.394	13.6208
b0639	nadD	28.2355	29.3182
b0640	holA	45.5078	50.5624
b0641	lptE	228.372	224.165
b0642	leuS	130.46	109.032
b0643	ybeL	51.2812	35.8614
b0644	ybeQ	9.73665	8.77123
b0645	ybeR	3.76728	1.95875
b0646	djlB	3.21419	1.99885
b0647	ybeT	4.34631	3.93662
b0648	ybeU	3.43373	2.52784
b0649	djlC	12.0468	10.4248
b0650	hscC	2.84444	2.23052
b0651	rihA	10.6501	10.8155
b0652	gltL	61.9486	57.9594
b0653	gltK	38.4647	34.1233
b0654	gltJ	34.1114	30.6547
b0655	gltI	110.03	108.129
b0656	insH1	1.01	1.01
b0657	lnt	65.3248	62.2229
b0658	ybeX	184.866	164.991
b0659	ybeY	91.3985	100.851
b0660	ybeZ	78.1522	82.3006
b0661	miaB	97.8934	88.4615
b0662	ubiF	33.5163	23.4422
b0664	glnX	2088.94	2561.85
b0665	glnV	1840.35	2167.06
b0666	metU	1999.77	2459.6
b0668	glnW	4699.13	5359.82
b0670	glnU	9487.28	11412.8
b0672	leuW	14875.8	17856.4
b0673	metT	5862.78	6630.94
b0674	asnB	76.3018	91.6596
b0675	umpH	60.2693	65.1982
b0676	nagC	37.6106	38.9934
b0677	nagA	49.1555	50.6576
b0678	nagB	48.1887	48.8303
b0679	nagE	35.4314	38.5664
b0680	glnS	151.817	164.026
b0681	chiP	5.21413	5.43244
b0682	chiQ	18.2265	18.4584
b0683	fur	3736.83	4362.96
b0684	fldA	933.68	1120.96
b0685	ybfE	216.464	199.221
b0686	ybfF	61.9735	57.4702
b0687	seqA	334.243	384.478
b0688	pgm	113.572	123.081
b0689	ybfP	24.7405	25.9841
b0691	ybfG	31.1394	35.3429
b0692	potE	11.1649	8.32662
b0693	speF	2.64975	1.61501
b0694	kdpE	8.52621	6.67709
b0695	kdpD	6.66316	4.47003
b0696	kdpC	7.73386	7.3424
b0697	kdpB	1.97404	1.08197
b0698	kdpA	1.39932	1.01
b0699	ybfA	1181.57	539.192
b0700	rhsC	10.1486	4.54653
b0702	ybfB	11.1208	5.34258
b0703	rhsO	4.55244	2.43418
b0704	ybfC	12.9591	9.34141
b0705	ybfL	5.61057	3.79387
b0706	ybfD	6.37021	4.91237
b0707	ybgA	18.2472	15.9147
b0708	phr	19.4227	18.0959
b0709	dtpD	11.6204	12.1108
b0710	ybgI	59.7659	54.6278
b0711	ybgJ	47.0704	40.8953
b0712	ybgK	34.5019	26.7432
b0713	ybgL	25.8732	22.297
b0714	nei	12.5522	10.1827
b0715	abrB	7.22921	7.07331
b0716	ybgO	5.06314	3.75806
b0717	ybgP	6.22033	5.95123
b0718	ybgQ	2.33369	1.46444
b0719	ybgD	18.9322	15.9386
b0720	gltA	1070.99	1060.5
b0721	sdhC	584.483	699.955
b0722	sdhD	294.272	417.173
b0723	sdhA	105.922	176.823
b0724	sdhB	85.9813	144.217
b0726	sucA	57.0947	82.5505
b0727	sucB	83.574	98.3214
b0728	sucC	76.5211	84.1854
b0729	sucD	94.1906	101.834
b0730	mngR	90.2873	95.5819
b0731	mngA	1.53099	1.0761
b0732	mngB	5.46637	4.18429
b0733	cydA	239.228	193.474
b0734	cydB	216.53	208.484
b0735	ybgE	276.237	282.146
b0736	ybgC	486.561	561.841
b0737	tolQ	199.395	230.892
b0738	tolR	116.932	141.01
b0739	tolA	130.869	147.06
b0740	tolB	409.503	432.481
b0741	pal	1828.8	1841.64
b0742	ybgF	589.607	619.255
b0743	lysT	6827.79	7541.8
b0744	valT	6405.29	7197.25
b0745	lysW	2234.4	2394.41
b0746	valZ	2758.58	3288.94
b0747	lysY	979.24	1202.35
b0748	lysZ	958.851	1012.28
b0749	lysQ	387.489	485.832
b0750	nadA	165.689	190.012
b0751	pnuC	241.665	266.862
b0752	zitB	18.8558	17.8503
b0753	ybgS	288.518	305.841
b0754	aroG	348.609	339.96
b0755	gpmA	1588.07	1752.25
b0756	galM	55.5513	48.4258
b0757	galK	24.5723	25.1777
b0758	galT	13.7156	14.6397
b0759	galE	30.9442	39.9578
b0760	modF	18.6236	20.2625
b0761	modE	25.0561	23.6261
b0762	acrZ	2220.28	2494.02
b0763	modA	41.8717	41.3468
b0764	modB	28.6191	27.7036
b0765	modC	18.5887	20.0556
b0766	ybhA	17.7528	20.1149
b0767	pgl	58.6629	69.691
b0768	ybhD	3.71557	4.04257
b0769	ybhH	1.95373	1.01
b0770	ybhI	1.93174	1.4279
b0771	ybhJ	5.17785	3.69048
b0772	ybhC	40.5664	44.9659
b0773	ybhB	101.041	83.558
b0774	bioA	64.5395	45.8674
b0775	bioB	73.1319	65.184
b0776	bioF	54.5	49.9046
b0777	bioC	43.3813	43.6261
b0778	bioD	34.7971	32.9805
b0779	uvrB	62.2292	29.0114
b0780	ybhK	69.5953	76.214
b0781	moaA	131.689	124.921
b0782	moaB	58.2268	58.1095
b0783	moaC	45.8777	38.6099
b0784	moaD	52.9078	41.1835
b0785	moaE	40.71	29.011
b0786	ybhL	290.545	235.96
b0787	ybhM	16.4531	14.8841
b0788	ybhN	5.39161	5.10349
b0789	clsB	6.86291	4.54758
b0790	ybhP	12.2604	9.78436
b0791	ybhQ	114.296	115.269
b0792	ybhR	6.63715	7.82988
b0793	ybhS	5.87284	4.8832
b0794	ybhF	8.08107	7.54767
b0795	ybhG	10.904	13.2709
b0796	ybiH	36.0507	36.5494
b0797	rhlE	178.594	211.651
b0798	ybiA	8.98148	7.49156
b0799	dinG	31.4961	20.6198
b0800	ybiB	47.028	31.5946
b0801	ybiC	26.8119	18.642
b0802	ybiJ	101.131	168.642
b0803	ybiI	13.5543	13.9476
b0804	ybiX	6.35893	15.8621
b0805	fiu	26.4439	76.5998
b0806	mcbA	23.721	15.5041
b0807	rlmF	32.6527	34.8754
b0808	ybiO	6.08467	5.4833
b0809	glnQ	59.711	41.3957
b0810	glnP	44.3301	31.1323
b0811	glnH	232.226	160.837
b0812	dps	841.528	815.03
b0813	rhtA	22.3021	27.24
b0814	ompX	6854.77	8195.77
b0815	opgE	91.7606	52.9108
b0817	mntR	121.121	99.4246
b0818	ybiR	40.0942	34.8888
b0819	ldtB	176.597	191.307
b0820	ybiT	139.777	142.804
b0821	ybiU	16.2508	18.9624
b0822	ybiV	78.5702	80.771
b0823	ybiW	3.02506	2.10248
b0824	ybiY	1.0171	1.01
b0825	fsaA	6.65763	5.42792
b0826	moeB	21.6752	24.2177
b0827	moeA	19.0955	18.6831
b0828	iaaA	30.4513	33.8974
b0829	gsiA	14.1662	13.0218
b0830	gsiB	12.8111	13.3525
b0831	gsiC	13.0846	14.4227
b0832	gsiD	10.5811	11.5721
b0833	yliE	7.56511	6.00029
b0834	yliF	18.2901	17.4096
b0835	rimO	52.0446	58.2856
b0836	bssR	182.137	21.6434
b0837	yliI	17.7472	4.89366
b0838	gstB	79.3866	80.5212
b0839	dacC	98.9524	84.313
b0840	deoR	86.6584	105.485
b0841	ybjG	394.541	438.258
b0842	mdfA	38.1281	42.1884
b0843	ybjH	34.995	34.5063
b0844	ybjI	37.5951	42.4154
b0845	ybjJ	25.179	26.7177
b0846	rcdA	9.28189	10.1864
b0847	ybjL	110.056	99.337
b0848	ybjM	68.0018	67.4746
b0849	grxA	645.695	1337.22
b0850	ybjC	55.9366	60.7457
b0851	nfsA	24.9449	25.6528
b0852	rimK	46.4481	51.1139
b0853	ybjN	341.444	391.758
b0854	potF	38.6178	36.9504
b0855	potG	7.47329	6.91021
b0856	potH	5.91016	4.9647
b0857	potI	6.64207	8.03619
b0858	ybjO	40.7099	48.9232
b0859	rlmC	37.6527	36.4476
b0860	artJ	62.41	66.202
b0861	artM	37.3206	45.932
b0862	artQ	31.5901	33.8077
b0863	artI	44.6131	52.1894
b0864	artP	77.3965	78.2097
b0865	ybjP	28.1452	35.7062
b0866	ybjQ	74.2262	75.0899
b0867	amiD	30.144	29.9324
b0868	ybjS	19.2761	20.4356
b0869	ybjT	13.5538	12.8172
b0870	ltaE	29.1783	26.5223
b0871	poxB	15.0738	10.0031
b0872	hcr	3.51885	1.77071
b0873	hcp	2.75079	1.49247
b0874	ybjE	44.8705	51.9095
b0875	aqpZ	20.697	21.0475
b0876	ybjD	17.2821	16.5622
b0877	ybjX	330.118	363.815
b0878	macA	26.4061	20.864
b0879	macB	25.5557	22.0119
b0880	cspD	167.943	136.814
b0881	clpS	268.411	242.624
b0882	clpA	333.992	254.044
b0883	serW	128.222	126.803
b0884	infA	8443.01	10967.2
b0885	aat	39.4254	37.4164
b0886	cydC	15.5163	16.2825
b0887	cydD	20.5654	20.4794
b0888	trxB	122.752	149.354
b0889	lrp	1457	1649.2
b0890	ftsK	97.6403	97.9119
b0891	lolA	161.886	185.262
b0892	rarA	51.8714	55.1099
b0893	serS	334.688	291.243
b0894	dmsA	17.8169	16.6064
b0895	dmsB	23.5986	24.1261
b0896	dmsC	32.1226	36.4859
b0897	ycaC	40.2698	39.9692
b0898	ycaD	40.0788	35.588
b0899	ycaM	4.11061	3.95404
b0900	ycaN	19.3861	17.1495
b0901	ycaK	22.3501	27.0362
b0902	pflA	138.376	109.884
b0903	pflB	546.023	569.802
b0904	focA	94.7882	88.9912
b0905	ycaO	160.231	177.767
b0906	ycaP	33.0926	31.9242
b0907	serC	326.045	305.509
b0908	aroA	85.3956	98.4873
b0909	ycaL	13.8678	13.6507
b0910	cmk	389.401	408.223
b0911	rpsA	3626.46	3528.43
b0912	ihfB	2466.46	2401.38
b0913	ycaI	16.9627	14.5517
b0914	msbA	196.566	186.079
b0915	lpxK	91.2069	85.9541
b0916	ycaQ	22.8453	19.4517
b0917	ycaR	237.046	242.847
b0918	kdsB	155.676	168.767
b0919	ycbJ	19.156	10.6866
b0920	elyC	10.1954	11.219
b0921	smtA	63.3492	70.8471
b0922	mukF	49.6919	55.8451
b0923	mukE	51.7871	56.7365
b0924	mukB	51.5234	55.2006
b0925	ldtD	57.3192	35.2943
b0926	ycbK	346.801	193.937
b0927	ycbL	333.955	194.256
b0928	aspC	181.717	193.416
b0929	ompF	3870.48	4614.03
b0930	asnS	364.075	361.33
b0931	pncB	343.873	338.341
b0932	pepN	78.949	97.3208
b0933	ssuB	10.5915	9.43849
b0934	ssuC	1.86782	1.23995
b0935	ssuD	1.61	1.01
b0936	ssuA	1.01	1.01
b0937	ssuE	1.22079	1.01
b0938	elfA	19.8327	21.4399
b0939	elfD	4.53262	4.15493
b0940	elfC	4.35805	3.62304
b0941	elfG	7.64403	5.56121
b0942	ycbU	4.53265	3.60782
b0943	ycbV	5.48175	4.7811
b0944	ycbF	6.85207	5.57072
b0945	pyrD	69.5386	79.6975
b0946	zapC	417.255	450.459
b0947	ycbX	62.4007	68.6777
b0948	rlmL	52.8575	55.78
b0949	uup	68.0026	75.0298
b0950	pqiA	56.805	54.102
b0951	pqiB	69.0264	74.9636
b0952	pqiC	75.13	77.6258
b0953	rmf	4694.22	679.737
b0954	fabA	1251.63	1498.69
b0955	ycbZ	75.4368	84.6745
b0956	matP	281.688	291.336
b0957	ompA	3568.37	4258.71
b0958	sulA	225.141	92.8988
b0959	sxy	62.1655	59.4117
b0960	yccS	38.2375	44.8551
b0961	yccF	120.91	137.7
b0962	helD	15.133	15.4405
b0963	mgsA	136.78	143.445
b0964	yccT	6.32088	5.75873
b0965	yccU	63.3435	42.038
b0966	hspQ	247.447	196.542
b0967	rlmI	33.541	33.1611
b0968	yccX	58.4365	49.8046
b0969	tusE	283.694	287.738
b0970	yccA	3523.11	3423.21
b0971	serT	890.868	779.557
b0972	hyaA	2.02115	1.27252
b0973	hyaB	1.12469	1.01
b0974	hyaC	2.29067	1.88744
b0975	hyaD	3.4745	1.67014
b0976	hyaE	4.15983	2.9052
b0977	hyaF	4.06637	2.22228
b0978	cbdA	7.47635	3.34092
b0979	cbdB	7.68091	3.76886
b0980	appA	6.61811	4.25021
b0981	etk	19.0464	16.4403
b0982	etp	6.6683	5.43187
b0983	gfcE	5.20027	4.13371
b0984	gfcD	4.3669	2.89147
b0985	gfcC	9.99477	5.62842
b0986	gfcB	17.3211	6.81874
b0987	gfcA	183.669	73.8035
b0988	insB1	1.1093	1.18367
b0989	cspH	344.554	298.526
b0990	cspG	19134.4	6112.07
b0991	ymcE	2770.5	1291.76
b0992	yccM	3.93886	3.17341
b0993	torS	4.36011	2.68184
b0994	torT	4.45111	2.91974
b0995	torR	6.23457	6.5385
b0996	torC	1.12202	1.01
b0997	torA	3.37396	1.70876
b0998	torD	9.72477	7.94742
b0999	cbpM	27.659	27.6554
b1000	cbpA	29.3096	24.9116
b1001	yccE	6.62024	8.32373
b1002	agp	14.2686	11.9137
b1003	yccJ	484.763	485.391
b1004	wrbA	99.038	82.1458
b1006	rutG	3.83378	2.44644
b1007	rutF	1.18713	1.01
b1008	rutE	1.01	1.01
b1009	rutD	1.2773	1.01
b1010	rutC	1.43635	1.01
b1011	rutB	1.28206	1.01
b1012	rutA	1.02005	1.01
b1013	rutR	52.253	54.8226
b1014	putA	13.8894	16.2025
b1015	putP	50.2526	62.9319
b1018	efeO	8.29701	10.1
b1019	efeB	6.84961	6.4712
b1020	phoH	182.484	136.248
b1021	pgaD	41.4488	38.889
b1022	pgaC	5.97822	5.2116
b1023	pgaB	5.19478	3.25072
b1024	pgaA	7.39504	4.29064
b1025	ycdT	36.336	24.8716
b1026	insF1	1.01	1.01
b1027	insE1	1.01	1.01
b1028	ymdE	1.79696	1.29754
b1029	ycdU	8.46786	7.97661
b1032	serX	14.0928	11.6132
b1033	ghrA	41.0932	31.3015
b1034	ycdX	85.8741	84.4308
b1035	ycdY	93.2931	93.8962
b1036	ycdZ	94.1422	92.7978
b1037	csgG	19.2911	16.8544
b1038	csgF	10.9351	7.81121
b1039	csgE	34.4131	23.5758
b1040	csgD	86.5511	56.7794
b1041	csgB	2.70907	2.13851
b1042	csgA	14.2681	12.9378
b1043	csgC	4.43755	3.48931
b1044	ymdA	21.676	20.2916
b1045	ymdB	27.9896	23.5886
b1046	clsC	17.5034	17.7803
b1047	opgC	127.841	175.162
b1048	opgG	107.086	153.407
b1049	opgH	53.1004	89.7755
b1050	yceK	10.2881	19.3564
b1051	msyB	80.0539	63.8036
b1053	mdtG	10.5896	7.6169
b1054	lpxL	47.391	53.8912
b1055	yceA	123.269	140.946
b1056	yceI	117.665	148.88
b1057	yceJ	42.9354	52.1142
b1058	yceO	11.7273	10.4083
b1059	solA	26.7339	30.0976
b1060	bssS	5625.07	6334.47
b1061	dinI	457.242	318.673
b1062	pyrC	30.3315	33.5759
b1063	yceB	401.582	429.073
b1064	grxB	114.77	89.0726
b1065	mdtH	5.58067	4.10542
b1066	rimJ	48.4003	50.3999
b1067	yceH	30.1859	23.4103
b1068	yceM	27.6707	22.1807
b1069	murJ	33.8907	41.3519
b1070	flgN	21.1825	15.1856
b1071	flgM	26.3273	19.4939
b1072	flgA	4.25714	3.99452
b1073	flgB	1.7205	1.01
b1074	flgC	2.2017	1.21581
b1075	flgD	1.87511	1.56329
b1076	flgE	2.16407	1.63329
b1077	flgF	1.96925	1.58855
b1078	flgG	2.01658	1.74007
b1079	flgH	2.62146	1.34913
b1080	flgI	2.03528	1.37126
b1081	flgJ	2.34033	1.18086
b1082	flgK	3.20127	1.99136
b1083	flgL	10.6634	6.7113
b1084	rne	161.138	189.984
b1085	yceQ	2.98005	1.18228
b1086	rluC	165.571	197.828
b1087	yceF	77.4008	81.3083
b1088	yceD	6040.28	6592.61
b1089	rpmF	10567.6	11585.9
b1090	plsX	680.274	768.17
b1091	fabH	291.523	328.927
b1092	fabD	296.099	324.603
b1093	fabG	1080.2	1174.34
b1094	acpP	19605.8	23488.7
b1095	fabF	1012.72	1009.75
b1096	pabC	56.5237	53.7192
b1097	yceG	44.067	40.3936
b1098	tmk	48.5803	45.9888
b1099	holB	36.0543	35.2162
b1100	ycfH	89.183	85.7337
b1101	ptsG	186.272	224.192
b1102	fhuE	10.9726	11.0557
b1103	hinT	219.362	223.899
b1104	ycfL	169.655	170.59
b1105	lpoB	96.5461	90.5133
b1106	thiK	41.0474	40.2197
b1107	nagZ	45.6918	44.3255
b1108	ycfP	115.394	109.594
b1109	ndh	243.293	131.577
b1110	ycfJ	206.607	209.409
b1111	ycfQ	36.9533	22.3034
b1112	bhsA	1669.34	1514.14
b1113	ldtC	96.5356	52.4181
b1114	mfd	19.0448	21.4212
b1115	ycfT	2.50103	1.99157
b1116	lolC	62.8778	65.0298
b1117	lolD	46.1338	50.506
b1118	lolE	54.6941	62.337
b1119	nagK	61.4595	65.0575
b1120	cobB	36.1215	41.3483
b1121	ycfZ	7.67474	7.51112
b1122	ymfA	23.4437	27.5213
b1123	potD	204.378	242.83
b1124	potC	178.174	208.494
b1125	potB	209.477	233.826
b1126	potA	244.842	249.795
b1127	pepT	50.4385	46.9545
b1128	roxA	79.8997	68.0761
b1129	phoQ	106.329	107.732
b1130	phoP	369.462	362.409
b1131	purB	46.4927	47.5713
b1132	hflD	66.9941	60.8607
b1133	mnmA	154.258	153.112
b1134	nudJ	17.9978	16.4608
b1135	rluE	18.4025	22.0264
b1136	icd	941.821	891.729
b1137	ymfD	35.3919	32.881
b1138	ymfE	14.5465	17.4135
b1139	lit	70.0447	80.6962
b1140	intE	30.107	9.96318
b1141	xisE	49.792	12.5451
b1143	ymfI	156.708	161.142
b1144	ymfJ	87.3738	27.8399
b1145	cohE	134.948	132.696
b1146	croE	9.06947	1.56391
b1147	ymfL	13.0225	2.28464
b1148	ymfM	6.85831	1.42679
b1150	ymfR	2.46649	1.01
b1151	beeE	2.57938	1.01
b1152	jayE	2.52983	1.06311
b1153	ymfQ	2.76954	1.01
b1154	stfP	3.17016	1.99439
b1155	tfaP	5.00374	3.38966
b1156	tfaE	3.14645	2.77927
b1157	stfE	2.43725	1.12664
b1158	pinE	2.96487	2.36892
b1159	mcrA	67.088	70.479
b1160	iraM	142.71	125.3
b1161	ycgX	127.153	103.918
b1162	bluR	745.81	601.569
b1163	bluF	612.672	668.83
b1164	ycgZ	2520.16	1658.41
b1165	ymgA	3054.89	1962.02
b1166	ariR	3170.88	1788.4
b1167	ymgC	2020.37	1381.13
b1168	ycgG	58.2939	38.2078
b1171	ymgD	199.877	344.633
b1172	ymgG	163.54	278.368
b1174	minE	267.098	296.499
b1175	minD	157.569	172.534
b1176	minC	88.6602	96.0997
b1177	ycgJ	156.745	171.059
b1178	pliG	134.146	152.62
b1179	ycgL	182.598	205.419
b1180	ycgM	103.473	102.077
b1181	ycgN	128.166	124.155
b1182	hlyE	18.1026	16.7074
b1183	umuD	36.6385	11.4791
b1184	umuC	14.908	6.00477
b1185	dsbB	271.35	278.252
b1186	nhaB	50.296	49.2472
b1187	fadR	176.14	201.807
b1188	ycgB	19.4208	11.394
b1189	dadA	37.1371	34.8458
b1190	dadX	23.1627	18.5896
b1191	cvrA	39.1029	36.104
b1192	ldcA	21.0901	17.5852
b1193	emtA	52.4815	50.6802
b1194	ycgR	1.77561	1.01
b1195	ymgE	15.4405	7.69144
b1196	ycgY	12.3834	11.1936
b1197	treA	4.6738	3.54874
b1198	dhaM	29.8765	29.3518
b1199	dhaL	22.2129	21.5082
b1200	dhaK	17.8847	22.1953
b1201	dhaR	14.1609	14.1708
b1202	ycgV	9.65254	7.96834
b1203	ychF	285.573	296.364
b1204	pth	83.5737	76.6657
b1205	ychH	32.5673	32.8944
b1206	dauA	36.5932	27.6226
b1207	prs	320.67	364.943
b1208	ispE	84.2097	81.7928
b1209	lolB	44.1082	41.3864
b1210	hemA	102.201	82.2413
b1211	prfA	73.5297	56.3778
b1212	prmC	55.3666	48.3507
b1213	ychQ	62.6314	53.3096
b1214	ychA	204.814	185.274
b1215	kdsA	207.02	170.796
b1216	chaA	571.138	582.644
b1217	chaB	50.1945	33.44
b1218	chaC	72.8376	51.3949
b1219	ychN	159.349	150.435
b1220	ychO	26.3122	23.0993
b1221	narL	51.7838	36.786
b1222	narX	40.0305	32.1736
b1223	narK	2.93205	1.66681
b1224	narG	4.64254	2.69089
b1225	narH	6.44108	3.89156
b1226	narJ	6.30173	4.59931
b1227	narI	8.06145	4.10842
b1229	tpr	109.715	109.978
b1230	tyrV	441.887	483.574
b1231	tyrT	663.18	848.475
b1232	purU	358.326	365.688
b1233	ychJ	384.033	386.224
b1234	rssA	104.815	84.4567
b1235	rssB	79.4886	67.242
b1236	galU	760.721	892.15
b1237	hns	19596.5	22743.7
b1238	tdk	224.995	254.516
b1241	adhE	103.567	128.517
b1242	ychE	65.8196	59.1473
b1243	oppA	3640.1	3261.09
b1244	oppB	624.024	660.915
b1245	oppC	553.116	644.39
b1246	oppD	452.143	537.875
b1247	oppF	385.953	473.232
b1248	yciU	212.716	212.485
b1249	clsA	62.2369	55.9869
b1250	kch	54.2584	60.1309
b1251	yciI	387.625	454.119
b1252	tonB	45.8017	45.4749
b1253	yciA	223.342	241.919
b1254	yciB	227.548	217.928
b1255	yciC	172.862	170.416
b1256	ompW	47.3434	55.0897
b1257	yciE	41.3102	38.0136
b1258	yciF	16.7828	13.3364
b1259	yciG	41.1624	22.8249
b1260	trpA	61.335	56.1589
b1261	trpB	52.508	45.7156
b1262	trpC	58.8025	48.1129
b1263	trpD	14.5065	11.2945
b1264	trpE	5.4963	5.07906
b1265	trpL	110.907	117.54
b1266	yciV	41.6076	39.8442
b1267	yciO	100.222	96.9019
b1268	yciQ	30.7581	26.6993
b1269	rluB	473.093	453.132
b1270	btuR	20.4931	19.7568
b1271	yciK	31.7804	27.5739
b1272	sohB	155.419	140.088
b1273	yciN	848.417	837.546
b1274	topA	451.131	444.825
b1275	cysB	176.893	156.471
b1276	acnA	50.451	40.5313
b1277	ribA	241.239	265.141
b1278	pgpB	52.4052	47.388
b1279	yciS	344.088	347.938
b1280	yciM	108.71	100.604
b1281	pyrF	106.529	97.7265
b1282	yciH	66.7478	55.7248
b1283	osmB	2650.63	4993.62
b1284	yciT	202.097	178.376
b1285	gmr	56.4297	61.6145
b1286	rnb	62.4003	67.4178
b1287	yciW	12.5558	10.8916
b1288	fabI	586.588	595.241
b1289	ycjD	12.2544	13.4818
b1290	sapF	11.799	14.3567
b1291	sapD	13.248	14.7186
b1292	sapC	6.69617	7.24664
b1293	sapB	13.6021	14.6791
b1294	sapA	18.587	19.7724
b1295	ymjA	134.195	150.682
b1296	puuP	38.0583	31.5995
b1297	puuA	93.6964	65.5841
b1298	puuD	135.947	114.15
b1299	puuR	79.3232	71.8818
b1300	puuC	19.8667	18.1635
b1301	puuB	13.7525	13.3124
b1302	puuE	9.60941	7.99486
b1303	pspF	14.4495	12.9554
b1304	pspA	962.004	314.436
b1305	pspB	638.044	135.431
b1306	pspC	443.555	85.3223
b1307	pspD	327.586	55.8577
b1308	pspE	297.11	88.24
b1309	ycjM	7.7383	3.31528
b1310	ycjN	2.24404	1.38273
b1311	ycjO	2.1835	1.06816
b1312	ycjP	1.65516	1.01
b1313	ycjQ	2.0921	1.01
b1314	ycjR	1.67801	1.22489
b1315	ycjS	3.32355	1.99073
b1316	ycjT	2.78348	1.81516
b1317	ycjU	2.08759	1.01
b1319	ompG	4.01378	2.2246
b1320	ycjW	21.5906	22.1756
b1321	ycjX	19.5044	13.4774
b1322	ycjF	15.1242	11.2162
b1323	tyrR	67.3177	65.8608
b1324	tpx	1915.39	2046.16
b1325	ycjG	49.4956	39.4237
b1326	mpaA	23.0551	22.0279
b1327	ycjY	5.36368	4.52472
b1328	pgrR	55.194	47.7008
b1329	mppA	53.5241	51.3981
b1330	ynaI	55.0937	56.6338
b1331	insH1	1.01	1.01
b1332	ynaJ	2356.94	2469.83
b1333	uspE	259.915	200.615
b1334	fnr	1185.54	862.795
b1335	ogt	38.0591	31.7505
b1336	abgT	4.65092	3.34784
b1337	abgB	1.79521	1.5925
b1338	abgA	1.76255	1.01
b1339	abgR	8.47661	7.81951
b1340	smrA	48.1815	42.267
b1341	ydaM	30.4992	25.8053
b1342	ydaN	39.8888	33.3137
b1343	dbpA	32.7034	32.0011
b1344	ttcA	123.317	114.971
b1345	intR	14.8238	12.8481
b1346	ydaQ	3.15314	1.04527
b1347	ydaC	7.73049	5.52866
b1348	ralR	5.60439	3.76299
b1349	recT	7.61813	4.85982
b1350	recE	2.10376	1.01
b1351	racC	8.9175	6.0256
b1352	kilR	6.89168	2.61283
b1353	sieB	5.46059	3.03306
b1355	ydaG	26.3385	12.1966
b1356	racR	319.165	282.873
b1357	ydaS	7.00204	4.91813
b1358	ydaT	6.55256	4.06068
b1359	ydaU	3.18968	2.04632
b1360	ydaV	3.59802	2.0285
b1361	ydaW	6.06918	4.34214
b1362	rzpR	4.52672	2.79681
b1363	trkG	40.0477	31.4482
b1365	ynaK	14.2541	14.8638
b1366	ydaY	11.9888	11.9983
b1368	tmpR	9.70843	8.57204
b1370	insH1	2.13443	1.92167
b1372	stfR	2.97636	1.85552
b1373	tfaR	1.01	1.01
b1374	pinR	89.6522	34.3475
b1375	ynaE	668.531	169.379
b1376	uspF	109.45	85.8235
b1377	ompN	6.84244	5.86575
b1378	pfo	10.8283	13.8283
b1379	hslJ	181.812	293.111
b1380	ldhA	103.58	94.7654
b1381	ydbH	11.6664	12.4359
b1382	ynbE	51.1155	59.709
b1383	ydbL	53.8159	58.8039
b1384	feaR	25.2752	23.8958
b1385	feaB	28.11	21.3
b1386	tynA	1.99057	1.41101
b1387	paaZ	1.72775	1.01
b1388	paaA	1.18699	1.01
b1389	paaB	2.44158	1.01023
b1390	paaC	1.74493	1.01
b1391	paaD	2.15937	1.6476
b1392	paaE	1.01	1.01
b1393	paaF	1.60641	1.05941
b1394	paaG	1.17624	1.01
b1395	paaH	1.67584	1.01
b1396	paaI	1.1982	1.01
b1397	paaJ	5.65887	3.29716
b1398	paaK	6.26177	4.06969
b1399	paaX	28.7444	22.9388
b1400	paaY	65.4246	59.9879
b1402	insD1	1.01	1.01
b1403	insC1	1.01	1.01
b1404	insI1	1.01	1.01
b1406	ydbC	11.0886	7.04765
b1407	ydbD	13.3721	8.35509
b1408	ynbA	4.92401	2.54213
b1409	ynbB	2.19831	1.01
b1410	ynbC	4.7091	2.86853
b1411	ynbD	7.06894	4.87116
b1412	azoR	28.6606	38.0344
b1413	hrpA	35.5324	34.1231
b1414	ydcF	60.272	67.0009
b1415	aldA	20.3355	25.3623
b1418	cybB	288.08	291.316
b1419	ydcA	247.858	245.201
b1420	mokB	64.3345	50.9273
b1421	trg	17.1759	9.48447
b1422	ydcI	99.7499	93.8076
b1423	ydcJ	10.2452	8.18611
b1424	opgD	41.7483	38.4206
b1426	ydcH	48.907	48.9125
b1427	rimL	62.2381	52.8654
b1428	ydcK	11.1029	8.28779
b1429	tehA	38.1277	26.9037
b1430	tehB	143.287	132.524
b1431	ydcL	77.1035	63.2219
b1432	insQ	46.4523	37.5185
b1433	ydcO	3.07072	2.0994
b1434	ydcN	18.133	14.7353
b1435	ydcP	20.4014	18.4905
b1436	yncJ	239.662	67.921
b1438	hicB	63.2648	36.9342
b1439	ydcR	33.1302	23.6257
b1440	ydcS	4.71833	2.76941
b1441	ydcT	3.11913	1.40024
b1442	ydcU	3.56107	2.65011
b1443	ydcV	2.33473	1.92333
b1444	patD	4.71473	3.53981
b1445	ydcX	395.129	370.438
b1446	ydcY	877.384	857.433
b1447	ydcZ	30.5822	21.5705
b1448	mnaT	36.993	33.7201
b1449	curA	18.9595	8.55149
b1450	mcbR	75.4194	65.538
b1451	yncD	27.3769	31.1993
b1452	yncE	197.379	233.146
b1453	ansP	39.5313	35.9611
b1454	yncG	13.3835	5.85058
b1455	yncH	2.69939	1.28405
b1456	rhsE	2.76794	1.73625
b1457	ydcD	36.4515	27.4703
b1459	yncI	18.2561	11.3793
b1460	ydcC	3.25399	1.56034
b1461	pptA	89.2969	91.9273
b1462	yddH	4.08455	2.33395
b1463	nhoA	12.4478	9.80946
b1464	yddE	32.5058	24.3787
b1465	narV	5.62587	4.3875
b1466	narW	1.65651	1.58306
b1467	narY	2.03371	1.48807
b1468	narZ	2.5909	1.58621
b1469	narU	9.58371	5.50805
b1471	yddK	1.01	1.01
b1472	yddL	1.01	1.01
b1473	yddG	17.4782	17.4534
b1474	fdnG	2.36629	1.41419
b1475	fdnH	4.30565	2.36761
b1476	fdnI	10.3553	7.06666
b1477	yddM	253.265	154.633
b1478	adhP	54.9223	39.7986
b1479	maeA	125.493	124.899
b1480	sra	3160.56	3850.83
b1481	bdm	184.984	274.858
b1482	osmC	111.07	109.413
b1483	ddpF	2.21606	1.67125
b1484	ddpD	2.86118	1.83002
b1485	ddpC	4.1916	2.52677
b1486	ddpB	2.74024	1.45744
b1487	ddpA	2.13521	1.04976
b1488	ddpX	1.3225	1.301
b1489	dosP	2.91283	2.84806
b1490	dosC	17.8584	17.6221
b1491	yddW	8.9101	9.55729
b1492	gadC	12.8718	9.87582
b1493	gadB	3.99261	3.24043
b1494	pqqL	10.7307	9.4395
b1495	yddB	2.68709	2.06979
b1496	yddA	2.68479	4.19739
b1497	ydeM	3.87735	2.69356
b1498	ydeN	3.2034	2.22633
b1499	ydeO	3.31303	1.43934
b1500	safA	1.88788	1.01
b1501	ydeP	7.75316	5.41545
b1502	ydeQ	10.764	8.92031
b1503	ydeR	15.0722	11.2058
b1504	ydeS	15.6963	8.63105
b1505	ydeT	54.5448	37.3259
b1506	yneL	9.51076	1.51008
b1507	hipA	24.1046	23.7477
b1508	hipB	46.4637	47.0931
b1511	lsrK	10.8221	7.38013
b1512	lsrR	18.076	11.9252
b1513	lsrA	1.28887	1.01
b1514	lsrC	1.37298	1.01
b1515	lsrD	1.75121	1.10358
b1516	lsrB	2.24952	1.01
b1517	lsrF	2.8204	1.49875
b1518	lsrG	4.66988	2.90636
b1519	tam	13.2733	7.70692
b1520	yneE	38.729	35.2456
b1521	uxaB	15.804	5.61458
b1522	yneF	49.3588	34.4825
b1523	yneG	23.335	20.1981
b1524	glsB	35.9396	33.8958
b1525	sad	12.0238	7.30343
b1526	yneJ	14.1449	11.6833
b1527	yneK	2.09898	1.59752
b1528	ydeA	20.6457	18.7294
b1529	marC	53.4867	35.9838
b1530	marR	47.3594	40.8665
b1531	marA	75.3556	62.9961
b1532	marB	56.2892	51.6902
b1533	eamA	53.2746	54.1949
b1534	ydeE	32.0675	26.9299
b1535	dgcZ	375.594	166.236
b1536	ydeI	39.49	19.3847
b1537	ydeJ	31.8103	24.2767
b1538	dcp	20.5996	16.1288
b1539	ydfG	169.635	164.865
b1540	rspR	132.992	112.323
b1541	ydfZ	44.518	35.3329
b1542	ydfI	13.7558	6.41112
b1544	ydfK	688.146	138.725
b1545	pinQ	102.236	35.6372
b1546	tfaQ	1.01	1.01
b1547	stfQ	2.90452	1.57255
b1548	nohQ	3.20366	1.31238
b1549	ydfO	13.5342	11.9627
b1550	gnsB	1373.69	1022.36
b1551	ynfN	960.836	401.682
b1552	cspI	7019.62	2056.05
b1553	rzpQ	64.5526	34.681
b1554	rrrQ	80.9805	47.2752
b1555	ydfR	158.318	98.5073
b1556	essQ	146.603	89.5532
b1557	cspB	48577.4	17860.6
b1558	cspF	895.075	714.005
b1559	quuQ	20.3328	15.1254
b1560	ydfU	7.11955	2.69528
b1561	rem	47.8228	33.5981
b1562	hokD	643.208	348.068
b1563	relE	410.208	208.043
b1564	relB	288.76	165.206
b1565	ydfV	6.44407	6.02114
b1566	flxA	16.2137	14.8088
b1567	intK	16.1171	15.8661
b1568	ydfX	17.0311	13.0681
b1569	dicC	11.8145	7.13188
b1570	dicA	287.867	289.729
b1571	ydfA	17.0372	15.5144
b1572	ydfB	28.0061	22.344
b1573	ydfC	17.5603	10.3934
b1574	dicF	44.649	32.279
b1575	dicB	3.25164	1.96673
b1576	ydfD	6.18707	2.31124
b1577	ydfE	2.89445	1.29632
b1578	insD1	1.01	1.01
b1579	intQ	8.36093	6.56486
b1580	rspB	4.17221	3.25639
b1581	rspA	2.47942	1.65318
b1582	ynfA	42.7508	37.884
b1583	ynfB	259.07	216.603
b1584	speG	178.007	149.545
b1585	ynfC	89.3149	87.6771
b1586	ynfD	147.877	143.406
b1587	ynfE	3.61656	2.8884
b1588	ynfF	5.56078	5.50089
b1589	ynfG	7.42659	8.40864
b1590	ynfH	36.2016	35.42
b1591	dmsD	98.2247	96.6268
b1592	clcB	9.12375	6.83348
b1593	ynfK	16.8753	12.9065
b1594	mlc	22.0633	22.9797
b1595	ynfL	3.95772	2.27191
b1596	ynfM	9.41576	4.36213
b1597	asr	2.84475	2.18607
b1598	ydgD	40.4952	36.1342
b1599	mdtI	348.282	331.758
b1600	mdtJ	391.218	370.675
b1601	tqsA	36.4766	28.6026
b1602	pntB	103.124	93.5208
b1603	pntA	85.7862	86.8569
b1604	ydgH	122.932	118.947
b1605	ydgI	42.5143	45.5794
b1606	folM	31.1757	28.8417
b1607	ydgC	48.778	43.7594
b1608	rstA	298.488	263.681
b1609	rstB	66.5003	72.3193
b1610	tus	15.1792	15.7882
b1611	fumC	16.0243	16.7218
b1612	fumA	35.3692	30.986
b1613	manA	69.1554	86.1651
b1614	ydgA	368.643	355.682
b1615	uidC	3.13005	1.99328
b1616	uidB	3.28858	2.3466
b1617	uidA	5.0023	3.14037
b1618	uidR	116.276	94.1298
b1619	hdhA	109.575	85.7662
b1620	malI	19.092	14.993
b1621	malX	5.80545	4.82036
b1622	malY	21.0397	17.3354
b1623	add	46.9507	25.8078
b1624	ydgJ	44.5771	40.6602
b1625	cnu	179.234	184.083
b1626	ydgK	278.652	278.122
b1627	rsxA	115.345	116.885
b1628	rsxB	62.7046	51.8717
b1629	rsxC	27.4353	26.6712
b1630	rsxD	24.2889	26.4998
b1631	rsxG	28.4305	32.6369
b1632	rsxE	23.3869	26.7985
b1633	nth	27.6333	34.8133
b1634	dtpA	565.736	625.07
b1635	gstA	59.7908	38.0024
b1636	pdxY	43.8816	47.5627
b1637	tyrS	197.522	178.44
b1638	pdxH	46.2054	59.7865
b1639	mliC	78.6031	128.052
b1640	anmK	34.4006	31.5452
b1641	slyB	3155.9	3402.87
b1642	slyA	799.154	786.631
b1643	ydhI	212.179	166.647
b1644	ydhJ	66.4256	56.5787
b1645	ydhK	16.7641	15.7377
b1646	sodC	25.6166	15.9841
b1647	ydhF	18.8703	19.523
b1648	ydhL	17.6197	12.7651
b1649	nemR	12.0875	14.0722
b1650	nemA	22.6778	24.0801
b1651	gloA	113.182	112.668
b1652	rnt	40.9546	39.843
b1653	lhr	6.30812	5.57688
b1654	grxD	1020.42	1032.16
b1655	mepH	38.1451	37.8183
b1656	sodB	2061.15	2327.11
b1657	ydhP	65.4645	49.0795
b1658	purR	151.988	138.325
b1659	ydhB	12.7776	10.3437
b1660	ydhC	32.4812	14.9837
b1661	cfa	94.8832	56.0887
b1662	ribC	460.649	472.527
b1663	mdtK	131.353	73.2714
b1664	ydhQ	79.2239	75.607
b1665	valV	849.311	871.453
b1666	valW	2983.79	2920.9
b1667	ydhR	2239.66	1767.79
b1668	ydhS	26.4357	15.1126
b1669	ydhT	4.08704	2.12234
b1670	ydhU	4.99526	3.74419
b1671	ydhX	2.63958	2.16897
b1672	ydhW	4.08662	3.19885
b1673	ydhV	2.55455	1.47816
b1674	ydhY	7.08798	3.45675
b1675	ydhZ	725.403	696.119
b1676	pykF	749.558	757.991
b1677	lpp	116374	144802
b1678	ldtE	41.3366	21.465
b1679	sufE	24.1029	12.595
b1680	sufS	21.9178	8.94274
b1681	sufD	25.1577	8.52214
b1682	sufC	26.2378	10.6315
b1683	sufB	27.4124	15.7884
b1684	sufA	37.7931	29.9855
b1685	ydiH	246.607	138.502
b1686	menI	21.3069	24.3877
b1687	ydiJ	21.1724	20.7744
b1688	ydiK	47.662	38.2542
b1689	ydiL	12.1469	13.5652
b1690	ydiM	3.30576	2.83047
b1691	ydiN	2.00792	1.57571
b1692	ydiB	2.16659	1.76998
b1693	aroD	19.1668	16.9056
b1694	ydiF	1.04399	1.01
b1695	ydiO	2.23818	1.21736
b1696	ydiP	19.237	18.0632
b1697	ydiQ	1.77007	1.01
b1698	ydiR	3.35135	1.45099
b1699	ydiS	1.99375	1.01
b1700	ydiT	3.42596	1.39699
b1701	fadK	2.05212	1.15046
b1702	ppsA	20.044	8.67228
b1703	ppsR	8.88784	7.68248
b1704	aroH	27.902	25.2401
b1705	ydiE	116.32	191.88
b1706	ydiU	92.3134	56.4785
b1707	ydiV	131.128	138.257
b1708	nlpC	82.6932	85.0605
b1709	btuD	27.199	19.059
b1710	btuE	44.5642	32.428
b1711	btuC	27.4308	25.9403
b1712	ihfA	4516.88	4577.38
b1713	pheT	304.745	287.129
b1714	pheS	108.574	105.301
b1715	pheM	361.319	296.113
b1716	rplT	21910.5	23353.2
b1717	rpmI	23872.6	25245.6
b1718	infC	9351.93	9409.13
b1719	thrS	1123.95	916.993
b1722	ydiY	25.5916	27.0086
b1723	pfkB	25.5689	16.1656
b1724	ydiZ	144.921	89.8079
b1725	yniA	113.245	68.4075
b1726	yniB	199.471	173.276
b1727	yniC	51.8603	54.1121
b1728	ydjM	21.7857	18.7692
b1729	ydjN	920.763	1104.08
b1730	ydjO	8.28791	6.34358
b1731	cedA	103.159	108.008
b1732	katE	16.3969	10.8715
b1733	chbG	20.2057	17.3612
b1734	chbF	9.96545	8.37384
b1735	chbR	47.8493	46.5717
b1736	chbA	60.8808	54.5516
b1737	chbC	30.3847	23.8017
b1738	chbB	284.703	250.445
b1739	osmE	1594.23	1604.17
b1740	nadE	174.578	177.091
b1741	cho	32.7772	16.4456
b1742	ves	6.28018	6.12982
b1743	spy	139.471	161.489
b1744	astE	4.55356	2.86562
b1745	astB	5.3712	3.23413
b1746	astD	4.90878	3.94237
b1747	astA	6.57536	4.74813
b1748	astC	9.92945	8.27894
b1749	xthA	69.2145	64.1194
b1750	ydjX	4.07447	3.35364
b1751	ydjY	5.00132	3.66172
b1752	ydjZ	9.90585	8.13058
b1753	ynjA	13.5877	10.3006
b1754	ynjB	6.54422	4.93779
b1755	ynjC	3.96372	3.29356
b1756	ynjD	10.1856	8.43001
b1757	ynjE	7.85418	8.26819
b1758	ynjF	13.7343	11.2863
b1759	nudG	13.478	11.0103
b1760	ynjH	13.0827	11.6171
b1761	gdhA	115.788	93.8365
b1762	ynjI	19.0731	23.7743
b1763	topB	54.9972	57.052
b1764	selD	91.8343	95.8072
b1765	ydjA	115.737	97.5183
b1766	sppA	52.3791	54.0824
b1767	ansA	30.9055	34.2461
b1768	pncA	24.0483	29.0037
b1769	ydjE	8.73248	6.38273
b1770	ydjF	60.521	59.6642
b1771	ydjG	11.9553	9.67622
b1772	ydjH	2.96043	2.06748
b1773	ydjI	3.49878	2.59056
b1774	ydjJ	2.53652	1.829
b1775	ydjK	2.79459	1.6813
b1776	ydjL	4.41323	3.08234
b1777	yeaC	185.201	183.48
b1778	msrB	262.983	273.884
b1779	gapA	2415.62	2872.73
b1780	yeaD	30.1297	38.8287
b1781	yeaE	57.3783	46.1724
b1782	mipA	392.95	380.389
b1783	yeaG	34.5542	22.3512
b1784	yeaH	12.7613	10.462
b1785	yeaI	3.30927	2.55845
b1786	yeaJ	77.3614	69.7573
b1787	yeaK	85.4144	69.9431
b1788	yoaI	19.2468	14.5144
b1789	yeaL	17.7943	17.084
b1790	yeaM	11.3372	9.07137
b1791	yeaN	4.86535	4.37666
b1792	yeaO	32.5548	32.4884
b1793	yoaF	37.8818	41.5171
b1794	yeaP	74.9704	63.4499
b1795	yeaQ	1591.28	1146.47
b1796	yoaG	8.94024	5.76507
b1797	yeaR	5.49472	3.1307
b1798	leuE	77.9739	83.8354
b1799	dmlR	6.27692	4.42562
b1800	dmlA	2.35958	1.28331
b1801	yeaV	2.15114	1.47191
b1802	yeaW	2.30172	1.40403
b1803	yeaX	6.23847	3.31444
b1804	rnd	103.51	101.444
b1805	fadD	68.2309	64.9018
b1806	yeaY	93.5863	81.7206
b1807	tsaB	62.4269	67.1162
b1808	yoaA	20.1912	16.4748
b1809	yoaB	465.544	488.218
b1810	yoaC	364.858	337.207
b1811	yoaH	550.334	602.467
b1812	pabB	11.8089	10.673
b1813	nudL	21.5443	18.5866
b1814	sdaA	120.166	119.121
b1815	yoaD	5.10006	3.94039
b1816	yoaE	35.8315	22.4514
b1817	manX	151.015	190.113
b1818	manY	154.861	186.719
b1819	manZ	179.342	201.837
b1820	yobD	21.0389	19.7627
b1821	mntP	13.3695	9.08493
b1822	rlmA	200.956	187.571
b1823	cspC	19224.3	21914.4
b1824	yobF	9740.98	11233.7
b1825	yebO	8916.95	8385.73
b1826	mgrB	6719.77	5927.53
b1827	kdgR	111.039	110.612
b1828	yebQ	6.1138	6.30268
b1829	htpX	581.797	433.275
b1830	prc	197.145	234.144
b1831	proQ	500.312	538.398
b1832	msrC	492.497	531.545
b1833	yebS	45.1942	38.4898
b1834	yebT	21.0358	19.3553
b1835	rsmF	16.331	17.3107
b1836	yebV	736.756	132.189
b1837	yebW	96.1376	38.1222
b1838	pphA	90.0106	23.6056
b1839	yebY	503.398	533.371
b1840	yebZ	166.863	144.158
b1841	yobA	296.003	248.8
b1842	holE	98.3253	88.0255
b1843	yobB	61.5274	27.3685
b1844	exoX	39.6715	26.0674
b1845	ptrB	29.46	16.4354
b1846	yebE	146.22	52.6692
b1847	yebF	587.678	418.168
b1848	yebG	772.151	533.747
b1849	purT	7.03108	6.7021
b1850	eda	70.091	62.2045
b1851	edd	13.3529	11.8068
b1852	zwf	137.149	126.962
b1853	yebK	46.1365	42.7178
b1854	pykA	94.7921	97.2839
b1855	lpxM	134.165	108.218
b1856	mepM	469.422	425.163
b1857	znuA	1090.46	1123.82
b1858	znuC	360.607	360.363
b1859	znuB	217.404	210.407
b1860	ruvB	38.8964	25.1725
b1861	ruvA	44.4037	30.9909
b1862	yebB	8.66256	5.99694
b1863	ruvC	172.703	170.638
b1864	yebC	191.895	187.199
b1865	nudB	166.061	160.578
b1866	aspS	147.7	136.327
b1867	yecD	31.428	31.3211
b1868	yecE	15.419	14.4725
b1869	yecN	176.862	150.511
b1870	cmoA	53.6332	48.065
b1871	cmoB	57.9586	52.4044
b1872	torZ	9.18444	4.60411
b1873	torY	13.7574	3.76747
b1874	cutC	342.67	237.042
b1875	yecM	32.7997	27.5413
b1876	argS	104.34	95.4021
b1877	yecT	26.9838	29.9158
b1878	flhE	3.5785	2.31551
b1879	flhA	3.07383	1.61355
b1880	flhB	2.27848	1.24689
b1881	cheZ	5.85137	2.8893
b1882	cheY	4.54029	2.93461
b1883	cheB	1.64716	1.12802
b1884	cheR	2.00311	1.01
b1885	tap	1.92974	1.01
b1886	tar	1.99926	1.29883
b1887	cheW	3.51652	2.8481
b1888	cheA	1.97866	1.01
b1889	motB	2.59173	1.30293
b1890	motA	2.60577	1.1705
b1891	flhC	7.86441	6.16224
b1892	flhD	14.3264	11.7039
b1893	insB1	1.01	1.01
b1894	insA	1.01	1.01
b1895	uspC	49.7027	52.1619
b1896	otsA	72.6418	32.5849
b1897	otsB	91.9838	40.0609
b1900	araG	4.88922	2.22725
b1901	araF	6.53038	3.49969
b1902	ftnB	471.765	407.399
b1904	yecR	7.1467	5.27167
b1905	ftnA	685.526	775.303
b1906	yecH	76.0844	75.8093
b1907	tyrP	17.513	13.9541
b1908	yecA	196.898	172.149
b1909	leuZ	12523.3	14103
b1910	cysT	14606.5	16325.6
b1911	glyW	7535.39	8286.99
b1912	pgsA	120.023	129.595
b1913	uvrC	102.13	111.811
b1914	uvrY	391.467	421.232
b1915	yecF	1054.58	1113.47
b1916	sdiA	367.283	340.114
b1917	yecC	28.553	25.0952
b1918	yecS	24.079	17.9212
b1919	dcyD	26.7629	25.6413
b1920	fliY	194.301	238.558
b1921	fliZ	6.33223	4.47841
b1922	fliA	1.79502	1.01
b1923	fliC	62.6657	40.8134
b1924	fliD	3.56382	1.67676
b1925	fliS	4.08093	2.2543
b1926	fliT	3.71294	3.61353
b1927	amyA	33.0877	27.0043
b1928	yedD	88.0708	93.0517
b1929	yedE	19.4087	18.1475
b1930	yedF	33.7537	30.5658
b1931	yedK	2.90485	2.28695
b1932	yedL	8.17686	6.19802
b1936	intG	18.2632	16.8377
b1937	fliE	3.33348	2.50573
b1938	fliF	1.35176	1.01
b1939	fliG	2.28346	1.01
b1940	fliH	3.03847	1.90973
b1941	fliI	1.86617	1.01
b1942	fliJ	2.03319	1.0873
b1943	fliK	1.01	1.01
b1944	fliL	2.22747	1.01
b1945	fliM	1.7619	1.47579
b1946	fliN	1.77132	1.01
b1947	fliO	1.70931	1.01
b1948	fliP	1.27686	1.01
b1949	fliQ	1.23185	1.43449
b1950	fliR	1.35409	1.43508
b1951	rcsA	170.3	452.209
b1952	dsrB	454.631	450.243
b1953	yodD	136.32	96.5955
b1954	dsrA	25.2687	27.7766
b1955	yedP	12.8143	5.80485
b1956	yedQ	26.781	18.9939
b1957	yodC	160.699	103.872
b1958	yedI	50.6253	37.7243
b1959	yedA	14.5756	17.5742
b1960	vsr	18.1015	17.6886
b1961	dcm	36.0866	34.1756
b1962	yedJ	65.3586	52.7057
b1963	yedR	36.1603	26.9171
b1967	hchA	28.7596	13.8342
b1968	yedV	75.9441	82.3315
b1969	yedW	123.099	127.34
b1970	hiuH	10.0347	10.6578
b1971	yedY	16.7854	13.2122
b1972	yedZ	18.2346	15.4591
b1973	zinT	3707.99	4916.53
b1974	yodB	282.39	324.849
b1975	serU	305.917	273.418
b1976	mtfA	54.9794	50.5211
b1977	asnT	2774.37	3170.56
b1978	yeeJ	8.2312	6.0513
b1981	shiA	74.7287	78.7224
b1982	amn	42.3158	44.83
b1983	yeeN	688.244	826.259
b1984	asnW	440.743	512.723
b1985	yeeO	19.4089	14.01
b1986	asnU	132.749	122.26
b1987	cbl	19.9669	20.4045
b1988	nac	10.0152	7.7213
b1989	asnV	37.1576	35.7277
b1990	ldtA	36.869	27.4528
b1991	cobT	23.9567	19.6223
b1992	cobS	24.7262	19.7038
b1993	cobU	33.8269	32.7434
b1994	insH1	7.46102	5.69585
b1996	insD1	1.01	1.01
b1997	insC1	1.01	1.01
b1999	yeeP	11.1784	7.14539
b2000	flu	3.36206	2.09845
b2001	yeeR	3.88245	2.53668
b2002	yeeS	2.622	2.39716
b2003	yeeT	1.01	1.01
b2004	cbeA	1.1203	1.01
b2005	cbtA	1.13613	1.01
b2006	yeeW	18.9125	16.9848
b2007	yeeX	1610.26	1846.97
b2008	yeeA	34.0248	28.6811
b2009	sbmC	72.7315	51.9068
b2010	dacD	28.706	26.8663
b2011	sbcB	25.3536	23.6309
b2012	yeeD	278.01	421.332
b2013	yeeE	91.6026	122.341
b2014	plaP	766.316	868.3
b2015	yeeY	49.0935	24.1229
b2016	yeeZ	158.255	75.5034
b2017	yefM	200.916	75.8847
b2018	hisL	4516.44	5258.25
b2019	hisG	113.641	102.64
b2020	hisD	58.0035	53.7945
b2021	hisC	44.2083	45.2178
b2022	hisB	48.006	49.9569
b2023	hisH	44.5007	46.7627
b2024	hisA	46.996	48.9063
b2025	hisF	51.4883	55.1388
b2026	hisI	56.2098	63.8455
b2027	wzzB	1617.99	2067.04
b2028	ugd	60.2177	56.6553
b2029	gnd	1480.44	1525.44
b2030	insH1	17.3749	15.2488
b2032	wbbK	415.704	402.235
b2033	wbbJ	606.623	594.195
b2034	wbbI	466.911	455.412
b2035	wbbH	406.542	405.431
b2036	glf	866.034	838.686
b2037	wzxB	344.842	398.223
b2038	rfbC	407.872	499.174
b2039	rfbA	532.813	619.821
b2040	rfbD	476.676	582.112
b2041	rfbB	608.87	719.623
b2042	wcaN	539.463	617.772
b2043	wcaM	12.4346	10.8794
b2044	wcaL	8.68829	6.35959
b2045	wcaK	1.97937	1.2248
b2046	wzxC	3.15471	2.09778
b2047	wcaJ	1.8653	1.01
b2048	cpsG	1.69817	1.01
b2049	cpsB	2.53269	1.01
b2050	wcaI	1.85548	1.01
b2051	wcaH	2.7683	1.32603
b2052	wcaG	1.51494	1.07599
b2053	gmd	2.15135	1.31576
b2054	wcaF	2.48955	1.29731
b2055	wcaE	5.38732	4.5528
b2056	wcaD	3.89592	3.03372
b2057	wcaC	2.08704	1.01
b2058	wcaB	1.51895	1.01
b2059	wcaA	1.646	1.20025
b2060	wzc	1.77189	1.01
b2061	wzb	1.01	1.01
b2062	wza	1.39759	1.06192
b2063	yegH	19.5813	18.4114
b2064	asmA	55.5554	56.6688
b2065	dcd	148.632	148.223
b2066	udk	56.0616	70.262
b2067	yegE	10.7724	10.1907
b2068	alkA	11.3646	8.8391
b2069	yegD	55.923	52.8144
b2070	yegI	4.70334	2.92452
b2071	yegJ	12.8383	12.1886
b2072	yegK	6.47865	3.75854
b2073	yegL	7.5901	6.71663
b2074	mdtA	6.72848	5.01334
b2075	mdtB	5.02782	4.77769
b2076	mdtC	3.44652	3.62335
b2077	iceT	3.3544	3.05576
b2078	baeS	2.41402	2.2507
b2079	baeR	29.1768	27.9225
b2080	yegP	16.7991	7.28036
b2081	yegQ	97.646	84.2904
b2082	ogrK	94.668	99.0429
[truncated: 2,499 more rows]
